# Supplementary material for: A Pan‐Methylome Framework for Population‐Scale Bacterial Epigenomics
Source: Adv Sci (Weinh). 2026 Jul 13:e76559. Online ahead of print. doi: 10.1002/advs.76559 (PMC13360123; doi:10.1002/advs.76559)
Supplement: Supplementary file 1 — Supporting File 1: advs76559‐sup‐0001‐SuppMatfiguresS1‐S21.zip [file ADVS-9999-e76559-s003.zip]

Archive with 21 entries (21 files):
- S21.pdf
- S1.pdf
- S2.pdf
- S3.pdf
- S4.pdf
- S5.pdf
- S6.pdf
- S7.pdf
- S8.pdf
- S9.pdf
- S10.pdf
- S11.pdf
- S12.pdf
- S13.pdf
- S14.pdf
- S15.pdf
- S16.pdf
- S17.pdf
- S18.pdf
- S19.pdf
- S20.pdf
