# Supplementary material for: A Pan‐Methylome Framework for Population‐Scale Bacterial Epigenomics
Source: Adv Sci (Weinh). 2026 Jul 13:e76559. Online ahead of print. doi: 10.1002/advs.76559 (PMC13360123; doi:10.1002/advs.76559)
Supplement: Supplementary file 3 — Supporting File 3: advs76559‐sup‐0003‐SuppMatTablesS1‐S11.zip. [file ADVS-9999-e76559-s002.zip › TableS2-8.xlsx]

## Sheet: Table S2
Supplemental Table 2. Gene list contained core methylation site.
Dam Sense	Dam Antisense	Dcm Sense	Dcm Antisense
aaeA	aaeA	aaeA	aaeA
aceA	aceB	aaeA	aaeA
aceB	adiC	aaeB	aaeA
acs	adiC	aaeB	aaeB
acs	araB	accA	aaeB
adeP	atpA	accC	aaeB
aphA	atpA	accC	accC
aphA	atpB	aceB	accC
asnA	atpB	acnB	aceA
asnA	atpC	acnB	aceA
atpB	atpD	acnB	aceA
atpC	atpE	ade	aceE
atpD	atpG	ade	acrA
atpG	atpG	ade	acrB
atpG	atpG	agaS	acs
atpG	cadB	aglB	actP
basS	cadB	aglB	actP
birA	caiA	aldB	ade
birA	coaA	allA	adiC
cbrA	corA	alr	aglB
cbrA	crp	aphA	aglB
cdh	cyaA	aqpZ	alsT
chrR	cyaA	arcA	alsT
clcD	cyaA	arcB	ampH
clcD	dapF	argH	aphA
clcD	dnaA	argH	araA
clcD	dnaA	argH	araB
coaD	dnaA	argI	araB
corA	dnaA	argP	arcA
cpxA	dnaA	argR	arcA
cpxA	dppD	argR	arcB
cpxR	dtpB	aroB	argD
cyaA	dtpB	aroL	argE
deaD	exuT	aroL	argE
degP	fadE	aroP	argE
degS	fdoG	aroP	argR
dmlR	feoB	asnA	aroB
dmlR	frdA	asnA	asd
dmlR	frdC	aspA	asd
dnaA	fre	aspA	asnA
dnaB	frwD	aspA	asnA
dnaB	glgB	aspA	asnC
dnaJ	glgC	atpA	aspA
dnaK	glgX	atpA	aspA
dnaK	glmS	atpA	aspA
dnaT	glmU	atpA	atpA
dppD	glnD	atpB	atpA
dusA	glnG	atpC	atpA
dusA	glnL	atpC	atpB
emrD	gntU	atpD	atpC
envZ	gor	atpD	atpC
epmA	gpsA	atpE	atpC
fabR	gpsA	atpF	atpC
fadA	gpsA	atpG	atpD
fadB	group_17319	atpG	atpD
fadB	group_1882	atpI	atpF
fdhF	group_21412	atpI	atpG
fdoG	group_2267	atpI	atpG
fdoG	group_2584	avtA	atpG
fdoG	group_32159	avtA	atpG
fdoI	group_32284	avtA	atpI
fhuB	group_32284	bamA	bamC
folK	group_32471	bamA	basR
frdA	group_32723	barA	basS
frdB	group_34184	barA	bcsG
fre	group_34447	basR	bcsG
fre	group_34744	basS	bcsG
ftsA	group_34781	bcsG	bcsG
ftsX	group_34	bcsG	bcsQ
ghxP	group_35086	bcsG	bepA
glgB	gyrB	bcsG	blc
glgC	hemE	bcsG	btuD
glmM	hemE	bcsG	btuF
glnE	hemN	bcsZ	cadC
glpD	hpf	bcsZ	caiA
glpD	ibpA	bglA	caiD
glpK	ilvB	blc	cca
gmhA	ilvB	brnQ	ccmH
gor	ilvC	btuD	ccpA
gor	iolU	btuF	cdh
gppA	kdgK	cadA	clcD
group_15214	kdgK	cadB	cnoX
group_21884	kefC	ccmF	coaA
group_21884	kefC	ccmH	cpxR
group_280	kup	ccpA	crfC
group_31621	livK	cdh	crp
group_31622	livK	cdsA	csdA
group_32129	lldD	cdsA	csrA
group_32159	mdtF	clcD	cusF
group_32159	mdtF	coaA	cyaA
group_32190	mdtL	coaD	cyaA
group_32536	mdtL	corA	cyaA
group_33555	metH	cpdA	cyaA
group_34184	metH	cpxA	cyaA
group_34447	metH	cpxA	cycA
group_34447	mhpE	cpxA	cyoA
group_34447	mlaF	cpxR	cyoC
group_34781	mnmE	cra	cysE
group_34950	mnmE	cra	cysG
group_89	mnmE	cra	dacB
group_914	mnmG	cra	dam
grxC	mnmG	creC	damX
gyrB	mobA	crp	dapD
gyrB	mrcA	csdA	dapF
hemC	mscM	cyaA	dapF
hemX	mtlA	cyaA	dauR
hslV	mtnN	cyaA	dctA
hsrA	nfi	cyaA	dctA
hsrA	nfuA	cyaA	dcuB
iclR	nikA	cyaA	dcuB
ilvE	nrfG	cynR	dcuR
katG	nudC	cyoC	dcuR
kbl	oapA	cysE	deaD
kdgK	ompR	cysG	degQ
kup	pdxA	cysG	degS
lysC	pepQ	cysJ	deoB
mak	pitA	cysN	deoD
malP	pldA	dacB	dgkA
malQ	pldB	dacB	dgkA
malQ	polA	dacB	dgt
mdtL	priA	dacB	diaA
mdtL	pstA	dam	dinF
mdtO	pstA	dapB	dmlR
metI	pstB	dapF	dnaJ
metK	pstS	dapF	dnaK
mgtA	pyrE	dctA	dnaT
mnmE	pyrE	dctA	dppA
mnmE	rbbA	dctM	dppA
mnmE	rbbA	dcuR	dppA
mnmE	rbbA	dcuS	dppD
mnmG	rdgC	ddlA	dppD
mnmG	recQ	deaD	dsbA
mnmG	rep	deaD	dtpC
mobA	rep	deaD	dusA
mrcA	resA	degQ	dusA
mscM	resA	deoB	dusA
mtlA	rffG	deoC	efp
mtlD	rho	deoR	engB
mtlD	rho	dgkA	engB
mtr	rph	dgkA	eno
murE	rpoB	diaA	eno
murI	rpoH	dinF	envZ
mutL	rpsL	dlgD	epmA
nikC	rsgA	dmlR	epmB
nrfA	speB	dmlR	eptA
nrfA	spoT	dnaB	eptA
nrfB	tamA	dnaJ	eptA
ompR	tamA	dnaK	eptC
oxyR	tatD	dnaT	ettA
panZ	tdcC	dnaT	ettA
pckA	tdh	dppC	ettA
phnM	treF	dppD	exbB
pldA	treF	dusA	exuT
pldB	trkH	dusA	fbaA
plsB	trkH	dxr	fbp
polA	ubiB	efp	fbp
polA	ubiB	engB	fbp
pstB	ubiJ	engB	fdhF
pstB	uhpA	eno	fdhF
purA	uhpB	eno	fdhF
purD	uvrA	eno	fdoG
purD	uvrA	envZ	fdoG
purH	uvrA	envZ	fdoG
pyrB	uvrD	envZ	fdoG
rarD	uxaC	epmA	fdoH
rbbA	uxaC	epmB	fdoH
rbsA	valS	eptA	fdoI
rbsA	viaA	eptA	feoA
rbsA	waaA	eptB	feoA
rbsC	wecA	ettA	fhuA
recG	wecC	ettA	fhuC
recQ	wecE	exuT	fhuD
rfaG	wzyE	fadB	fic
rhaA	xerC	fadB	fic
rhaS	xerC	fadE	fieF
rhaT	yghB	fadH	fklB
rng	yhbU	fadM	fklB
rng	yhgF	fbp	fkpA
rplI	yiaD	fbp	folP
rpsN	yidE	fdhF	fpr
rraB	yiiM	fdhF	fpr
rraB	yjaB	fdhF	frdA
sbp	yjfC	fdoG	frdA
sdaC	yjjG	fdoG	fre
selA	zraR	fdoG	fruA
selB	zur	feoA	fryA
slt		fhuB	fryA
smg		fic	ftsE
ssb		fic	ftsH
thiC		fixA	ftsH
thiG		fklB	ftsH
thiG		fklB	ftsH
tpiA		fldI	ftsH
treF		fmt	ftsW
treR		folK	fumB
trkH		folP	fusA
tusA		fpr	fusA
typA		fpr	fusA
tyrB		frdC	fusA
uhpT		fre	fusA
ulaF		fruA	garP
viaA		fryA	garR
wecC		ftsE	garR
wecE		fucI	gcvA
wecE		fusA	gcvA
xanP		fusA	ghoT
xanP		fusA	ghrB
xerC		fusA	ghxP
ygiC		galP	glgA
yhbE		garR	glgB
yhgF		garR	glgB
yhhJ		gcd	glgB
yhjB		gdx	glgX
yhjD		gdx	glgX
yhjE		ghrB	glmS
yhjJ		ghxP	glnD
yibF		ghxP	glnE
yibN		ghxP	glnL
yidC		ghxP	glnQ
yidZ		glaH	glpD
yidZ		gldA	glpG
yihX		glgA	glpK
yjaB		glgB	gltJ
yjjX		glgB	gltS
yrbL		glgX	gltS
zntA		glgX	glvC
		glgX	glvC
		glmS	glvC
		glnD	glyQ
		glnE	glyS
		glnE	glyS
		glnE	gmhA
		glnL	gmk
		glnL	gntK
		glpD	gntK
		glpE	gntU
		glpG	gntU
		glpG	gor
		glpK	gph
		glpK	gppA
		glpK	gppA
		gltD	gpsA
		gltJ	greB
		gltP	group_1075
		gluQ	group_1075
		glvC	group_1250
		glyQ	group_15201
		glyS	group_15214
		glyS	group_164
		glyS	group_1882
		gmhA	group_19133
		gmk	group_21250
		gntK	group_2154
		gntK	group_21884
		gor	group_280
		gppA	group_2865
		gppA	group_28775
		gpt	group_29125
		group_1250	group_29352
		group_15214	group_31266
		group_15214	group_31460
		group_1631	group_31784
		group_164	group_31784
		group_1882	group_32105
		group_21250	group_32170
		group_21252	group_32191
		group_2154	group_32252
		group_21884	group_32252
		group_280	group_32285
		group_28775	group_32367
		group_29125	group_32367
		group_29159	group_32392
		group_29159	group_32467
		group_29627	group_32467
		group_29997	group_32474
		group_29997	group_32474
		group_30014	group_32500
		group_30092	group_32723
		group_31171	group_32723
		group_31460	group_32723
		group_31492	group_32723
		group_31621	group_32932
		group_31644	group_33536
		group_31784	group_33536
		group_31784	group_33767
		group_31789	group_34078
		group_32120	group_34167
		group_32170	group_34184
		group_32190	group_34447
		group_32191	group_34447
		group_32284	group_34447
		group_32367	group_34702
		group_32392	group_34744
		group_32467	group_34749
		group_32474	group_34793
		group_32500	group_34816
		group_32536	group_34951
		group_32536	group_35086
		group_32536	group_35086
		group_32723	group_72
		group_32723	group_89
		group_32723	group_914
		group_32879	gyrB
		group_32904	gyrB
		group_32932	gyrB
		group_33489	hemE
		group_33536	hemG
		group_34078	hemN
		group_34153	hemW
		group_34167	hemX
		group_34184	hflK
		group_34447	hldD
		group_34744	hldD
		group_34816	hpf
		group_35052	hrpB
		group_35086	hrpB
		group_421	hrpB
		group_5953	hscA
		group_6097	hscA
		group_89	hslO
		group_89	hslU
		group_914	hybC
		gyrB	hybC
		gyrB	hybC
		hdfR	hybC
		hdfR	hypA
		hemG	iadA
		hemN	ibpA
		hemW	ibpA
		hemX	ilvB
		hemX	ilvB
		hemX	ilvC
		hflX	ilvE
		hldD	ilvG
		hldD	ilvG
		hldD	ilvG
		hpf	infB
		hrpB	iolU
		hslO	iolU
		hslO	katG
		hslR	katG
		hslU	kdgK
		hslU	kdgK
		htpG	kdgT
		hybC	kdsD
		hybC	kdsD
		iadA	kdsD
		ibpA	kdsD
		ibpA	kduD
		iclR	kduD
		ilvG	kduI
		ilvI	kup
		infB	lapB
		infB	leuB
		katG	leuC
		katG	leuS
		katG	leuS
		kdgK	livF
		kdgK	livK
		kdsD	lldD
		kdsD	lpoA
		kduD	lpoA
		kup	lptA
		leuB	lptA
		leuC	lptD
		leuC	lpxH
		leuO	lysC
		leuS	lysC
		leuS	lysU
		leuS	malF
		leuS	malF
		lldD	malK
		lnt	malP
		lpoA	malP
		lptA	malP
		lptE	malP
		lpxA	malQ
		lpxC	mazG
		lpxC	mdaB
		lysU	mdh
		mak	mdtE
		mak	mdtE
		mak	mdtF
		malF	mdtF
		malF	mdtF
		malK	melA
		malP	melR
		malP	metAS
		malP	metC
		malP	metC
		malQ	metE
		malQ	metF
		malQ	metL
		mazG	metN
		mdaB	metR
		mdoB	metZ
		mdoB	mhpE
		mdtE	mhpE
		mdtE	mhpE
		mdtE	mioC
		mdtF	mlaF
		mdtF	mltC
		mdtF	mltF
		mdtF	mngR
		mdtF	mnmE
		mdtF	mobB
		mdtL	mrcA
		mdtO	mrcA
		mdtO	mrcB
		melA	mreB
		melA	mscM
		melA	mscM
		metAS	mtlD
		metC	mtlR
		metE	mtnN
		metE	mtnN
		metE	mtr
		metF	murA
		metF	murA
		metK	murA
		metL	murB
		metL	murB
		metL	murG
		metN	murR
		metR	mutL
		metZ	mutL
		metZ	mutY
		metZ	mzrA
		mioC	nadR
		mnmE	nanR
		mnmG	nanR
		mpl	nanR
		mraZ	nanT
		mrcA	nanT
		mrcA	nfi
		mreB	nfuA
		mreD	nfuA
		mscK	nikA
		mscK	nikC
		mscK	nlpI
		mtlA	nlpI
		murA	nnr
		murB	nnr
		murB	norR
		murB	norR
		murC	nrdD
		murD	nrfG
		murE	nusG
		murF	obgE
		murF	obgE
		murI	ompR
		mutL	ompR
		mutL	osmY
		mutL	oxyR
		mzrA	pckA
		nadR	pckA
		nanR	pepQ
		nanR	pgi
		nanT	pgi
		nanT	pheP
		nanT	phnC
		ndhF	phnJ
		nfsB	phoU
		nfuA	pilQ
		nikA	pitA
		nikC	pitA
		nikC	pitA
		nikE	pitA
		nirC	pldA
		nirC	pldA
		nlpI	pldB
		nlpI	plsB
		nlpI	plsB
		nlpI	plsB
		nnr	plsY
		norR	polA
		norR	polA
		nrfA	polA
		nuoN	polA
		nusA	polA
		nusG	polB
		obgE	por
		obgE	por
		ompR	ppiA
		ompR	ppiA
		osmY	ppiA
		oxyR	priA
		oxyR	priC
		oxyR	prlC
		panD	prlC
		panZ	prlC
		parE	prlC
		pckA	prmA
		pckA	proW
		pckA	prs
		pckA	prs
		pepA	psd
		pepE	pstA
		pepQ	pstB
		pgi	pstB
		pgi	pstB
		pgi	pstS
		pgi	pstS
		phnC	pstS
		phnJ	ptsI
		phoA	purD
		phoU	purD
		pilQ	purD
		pilQ	purD
		pldA	purH
		pldA	pyrB
		plsB	queD
		plsY	queG
		pnp	ravA
		pnp	ravA
		pnp	rbbA
		polA	rbsA
		polA	rbsA
		polA	rbsA
		polA	rbsB
		polA	rbsB
		por	rbsC
		por	rbsD
		ppiC	rbsR
		ppnN	rcdA
		proW	recB
		proW	recB
		psd	recB
		psd	recC
		psiF	recG
		pstA	recQ
		pstB	resA
		pstB	rfaC
		pstB	rfaG
		pstS	rfaG
		pstS	rfaG
		pstS	rfaH
		pstS	rfaH
		purA	rfaH
		purD	rfaH
		purD	rffH
		purH	rhaD
		purH	rhaD
		pyrB	rhaS
		qseB	rho
		qseC	rho
		queF	rhtC
		queG	rhtC
		radA	rlmM
		radA	rluF
		ravA	rng
		ravA	rng
		rbsA	rnr
		rbsC	rnr
		rbsK	rplA
		rbsK	rplC
		recB	rplC
		recB	rplD
		recG	rplI
		recG	rplL
		recG	rplR
		recQ	rplW
		rfaC	rplX
		rfaG	rpoA
		rfaH	rpoA
		rfaH	rpoB
		rffH	rpoB
		rffH	rpoB
		rffH	rpoB
		rhaA	rpoB
		rhaB	rpoB
		rhaD	rpoB
		rhaD	rpoC
		rhaS	rpoC
		rhtB	rpoD
		rhtC	rpoN
		rimP	rpsC
		rlmM	rpsC
		rlpA	rpsE
		rlpA	rsd
		rng	rsmB
		rng	rsmB
		rng	rsmD
		rnhB	rsmD
		rnr	sapF
		rplC	sbp
		rplC	sbp
		rplC	secE
		rplD	selA
		rplI	sgrR
		rplI	sgrR
		rplL	slt
		rplU	slt
		rplX	slt
		rpoA	slt
		rpoA	slyD
		rpoA	slyD
		rpoB	slyD
		rpoB	slyD
		rpoB	sodA
		rpoB	sodA
		rpoB	speA
		rpoB	speA
		rpoC	srkA
		rpoC	sspA
		rpoC	sstT
		rpoC	sstT
		rpoC	tamA
		rpoE	tamB
		rpoH	tamB
		rpoN	tamB
		rpoS	tamB
		rpsB	tamB
		rpsB	tatB
		rpsB	tatC
		rpsC	tatD
		rpsC	tdcC
		rpsE	tdcC
		rpsH	tdcD
		rpsH	tdcE
		rpsJ	tdcE
		rpsM	thiC
		rraA	thiC
		rraA	thiL
		rraB	thrA
		rsd	thrB
		rsd	thrC
		rseA	tldD
		rseA	tldD
		rseC	tnaB
		rseP	tnaB
		rsgA	tnaB
		rsmA	tolC
		rsmB	treF
		rsmD	treR
		rsmE	trkH
		rsmE	trkH
		rsmH	trmA
		rsmI	trmL
		rsmI	truA
		sbcC	tsaC
		sbmA	tsaC
		sbmA	tsaE
		sbp	tusA
		sbp	tusB
		sdaB	tusB
		sdaB	typA
		sdaC	ubiB
		sdaC	ubiB
		sdaC	ubiB
		sdaC	ubiB
		secD	ubiB
		secD	ubiJ
		secD	ubiJ
		secD	udp
		secE	ugpA
		secY	uhpB
		secY	uhpB
		secY	uhpC
		secY	uhpC
		selB	uhpT
		selB	uhpT
		slmA	ulaA
		slt	ulaC
		slt	ulaC
		slt	ulaG
		slt	ulaG
		slt	ung
		slt	uspA
		slyD	uvrD
		smpB	uvrD
		spoT	uvrD
		spoT	uxaA
		srkA	uxaC
		sspA	uxuA
		sspA	valS
		sstT	valS
		sstT	waaA
		tabA	waaA
		tamA	wecA
		tamB	wecC
		tamB	wecC
		tatB	wecD
		tatC	wecD
		tatC	wecE
		tdcC	wecE
		tdcD	wecF
		tdcD	wecH
		tdcE	wecH
		thi4	wzxE
		thiB	wzxE
		thiC	wzyE
		thiC	wzzE
		thiC	xylB
		thiC	xylF
		thiC	yafJ
		thiF	ybcJ
		thiF	ybeZ
		thrB	ydgA
		thrC	yfhM
		tktA	yfhM
		tldD	ygcS
		tnaB	yggP
		tnaB	yghA
		tnaB	yghB
		treF	ygiN
		trkH	ygiW
		trkH	yhaJ
		trpR	yhbE
		tsaC	yhbU
		tsaE	yheS
		tsaE	yheS
		tsf	yhgF
		tsf	yhhJ
		tsf	yhhW
		tufB	yhjB
		tuf	yhjD
		typA	yhjD
		ubiB	yhjE
		ubiB	yhjV
		ubiB	yhjV
		ubiB	yhjX
		ubiI	yhjX
		ubiJ	yhjX
		ubiJ	yibH
		udp	yibH
		ugpA	yibH
		ugpA	yibH
		uhpB	yibN
		uhpC	yicI
		uhpC	yicI
		uhpC	yicJ
		uhpT	yidA
		uhpT	yidC
		ulaA	yidC
		ulaA	yidC
		ulaC	yidE
		ulaG	yifK
		ulaG	yiiM
		ulaR	yjdF
		uspA	yjjI
		uvrD	yjjI
		uvrD	yjjQ
		uvrD	ypeA
		uvrD	yqiJ
		valS	yqjA
		valS	yrdA
		viaA	ytfE
		waaA	ytfJ
		wecA	zapE
		wecA	zapE
		wecA	zraP
		wecA	zraR
		wecC
		wecC
		wecD
		wecD
		wecE
		wecE
		wecF
		wecH
		wecH
		wzxE
		wzzE
		xerC
		xylA
		xylA
		xylG
		xylG
		xylH
		yabI
		yaiA
		ybgI
		ybjG
		ybjL
		ydgA
		ydgA
		ygaM
		ygaM
		ygcS
		yggS
		yghB
		yghU
		ygiN
		yhbE
		yhbE
		yhdY
		yhdY
		yhdY
		yheS
		yhgF
		yhgF
		yhhJ
		yhhW
		yhjB
		yhjD
		yhjE
		yhjE
		yhjV
		yhjV
		yhjX
		yibH
		yibH
		yibH
		yicJ
		yidA
		yidA
		yidC
		yidC
		yidC
		yidC
		yidZ
		yifK
		yihD
		yihX
		yijE
		yjdF
		yjjI
		yjjQ
		yjjQ
		yqiJ
		yqiK
		yqiK
		yqjA
		yqjD
		yrbL
		ytfE
		ytfE
		ytfF
		ytfJ
		ytfT
		zapE
		zapE
		zraP
		zraR
		zupT

## Sheet: Table S3
Supplemental Table 3. Distribution of core methylation sites in non-coding region
Motif	Strand	Region1	Region2	Region 1 Core methylation	Region 1 Non-core methylation	Region 1 Rate	Region 2 Core methylation	Region 2 Non-core methylation	Region 2 Rate	P value	P adj.	Significance
5mC	Sense	Non-coding	NC_upstream_200bp	84	39964	0.2097	16	1055	1.4939	6.97952e-09	8.37543e-08	****
5mC	Antisense	Non-coding	NC_upstream_200bp	89	39959	0.2222	26	1045	2.4276	2.3178e-17	2.78137e-16	****
6mA	Sense	Non-coding	NC_upstream_200bp	17	60010	0.0283	1	1324	0.0755	0.325008	1	ns
6mA	Antisense	Non-coding	NC_upstream_200bp	24	60003	0.04	4	1321	0.3019	0.00293279	0.0351934	*

## Sheet: Table S4
Supplemental Table 4. Gene list for each module in WGCNA network based on Dam methylation in gene regions.
Gene	Module
aceK_1~~~aceK_2~~~aceK~~~aceK_3	black
alsB~~~alsB_2~~~alsB_1	black
alsC_2~~~alsC_1~~~alsC~~~alsC_3~~~aaeA_3	black
alsE_2~~~alsE_1~~~alsE	black
alsK_3~~~alsK~~~alsK_2~~~alsE_1~~~alsK_1	black
alsK~~~alsK_1	black
appA~~~appA_2~~~appA_1	black
btuD_1~~~mglA_3~~~mglA_1~~~rbsA_1~~~rbsA_2~~~xylG_1~~~araG_2~~~rbsA_3~~~araG_3	black
caiB_1~~~caiB~~~caiB_2	black
cbtA~~~cbtA_4~~~cbtA_2~~~cbtA_1	black
ccmF_1~~~ccmF_2~~~ccmF_3	black
chiA_1~~~chiA~~~chiA_2	black
coaA_2~~~fumE~~~coaA_1~~~fumE_1~~~fumE_2	black
cyaY	black
dacA_2~~~dacA_1~~~dacA	black
dsdX~~~dsdX_1~~~dsdX_2	black
eae_1	black
eae	black
ecpA_1~~~ecpA_2~~~ecpA	black
ecpC_2~~~ecpC_1~~~ecpC_3~~~ecpC	black
ecpD_1~~~ecpD_2~~~ecpD	black
elaD~~~elaD_1~~~elaD_2~~~elaD_3	black
elfA~~~elfA_2~~~elfA_1	black
folD_1~~~folD_2~~~folD	black
galU_1~~~galU_2~~~galU~~~galU_3	black
glmU	black
gltC_2~~~gltC_3~~~oxyR_2~~~cynR_4~~~gltC_1~~~oxyR_4~~~gltC~~~hdfR_3	black
group_0	black
group_1033	black
group_1075	black
group_1250	black
group_139	black
group_1880	black
group_19322	black
group_22235	black
group_2747	black
group_28965	black
group_30918	black
group_31724	black
group_32373	black
group_32511	black
group_32790	black
group_33307	black
group_33684	black
group_33685	black
group_34080	black
group_34784	black
group_35043	black
group_35181	black
group_35203	black
group_4394	black
group_5605	black
group_6553	black
group_6855	black
group_7198	black
group_7872	black
group_940	black
group_9773	black
gspA~~~gspA_2~~~gspA_3~~~gspA_1~~~gspA_4	black
gspC	black
gspD_2~~~sctC~~~gspD_4~~~gspD_3~~~gspD_1~~~gspD	black
gspE_2~~~gspE~~~gspE_1	black
gspF_2~~~gspF~~~gspF_1	black
gspG	black
gspH	black
gspJ	black
gspK_1~~~gspK_2~~~gspK~~~gspK_3	black
gspL~~~gspL_1~~~gspL_2	black
gspM~~~gspM_2~~~gspM_1	black
gspO_2~~~gspO~~~gspO_1	black
hcaR_2~~~hdfR_3~~~hdfR_1~~~tfdR~~~catM~~~catM_1~~~hcaR_1~~~catM_2	black
hchA~~~hchA_1~~~hchA_2	black
hdfR_2~~~dsdC~~~dsdC_1~~~dsdC_2	black
icsA_2~~~icsA~~~icsA_1	black
insK_1~~~insK	black
intS_1~~~intS_2~~~intS_3~~~intS_4~~~intS~~~intS_6	black
kefG~~~ywrO~~~ywrO_1~~~ywrO_2	black
lpxG	black
lutA_1~~~lutA~~~lutA_2~~~lutA_3	black
malE_1~~~malE~~~malE_2	black
mdtA	black
mdtM~~~mdtL_1~~~mdtM_1~~~mdtM_2	black
mocA~~~mobA_2	black
mutS_2~~~mutS_1~~~mutS	black
nrdB_1~~~nrdB_2~~~nrdB	black
pdeA_1~~~pdeA~~~pdeA_2~~~pdeA_3	black
pdxB~~~pdxB_2~~~pdxB_1	black
phnD~~~ptxB	black
pntA~~~pntA_2~~~pntA_1	black
ppiD_2~~~ppiD_1~~~ppiD	black
rbn~~~rbn_2~~~rbn_1	black
rfbB~~~rmlB~~~rffG_1~~~rfbB_1~~~rfbB_2	black
rfbD~~~rfbD_2~~~rfbD_1~~~rfbD_3	black
rpiB~~~lacA	black
rpiR_2~~~rpiR_1~~~rpiR	black
rusA_3~~~rusA_4~~~rusA_2~~~rusA_1~~~rusA_5~~~rusA_6	black
sodC	black
tfaE_3~~~tfaE~~~tfaE_2~~~tfaE_6~~~tfaE_1~~~tfaE_4~~~tfaE_5~~~tfaE_7	black
xapA~~~xapA_1~~~xapA_2	black
xapB~~~nupG_1~~~xapB_2~~~xapB_1	black
ybgD_1~~~ybgD~~~mrpA~~~ybgD_2	black
ybhQ	black
ycaD~~~ycaD_1~~~ycaD_2	black
yccA_2~~~yccA_1~~~yccA	black
yciE~~~yciE_1~~~yciE_2	black
yeeO~~~yeeO_2~~~yeeO_1~~~mdtK_2~~~yeeO_3	black
yehC_3~~~yehC_1~~~yehC~~~yehC_2	black
yehF	black
yfcP~~~yfcP_2~~~yfcP_1	black
ygiD~~~ygiD_2~~~ygiD_1	black
ygiS_1~~~ygiS~~~ygiS_2~~~ygiS_3	black
ygjI~~~ygjI_1~~~ygjI_2	black
yhjJ_1	black
yhjX~~~yhjX_2~~~yhjX_1	black
zraS~~~zraS_1~~~zraS_2	black
aaeB_3~~~aaeB_2~~~aaeB_1	blue
aat~~~aat_2~~~aat_1	blue
accB	blue
aceA~~~aceA_2~~~aceA_1	blue
acuI~~~acuI_1~~~acuI_2	blue
ada~~~ada_2~~~ada_1	blue
ade_2~~~ade~~~ade_1~~~ade_3	blue
adiC_1~~~adiC~~~adiC_2	blue
adk	blue
agaA~~~agaA_2~~~agaA_1	blue
agaS~~~agaS_1~~~agaS_2~~~kbaZ	blue
ahpF_2~~~ahpF_1~~~ahpF	blue
algC_2~~~algC_1~~~glmM_2~~~glmM_1~~~algC	blue
algC~~~glmM_1~~~glmM_2~~~algC_2~~~algC_1~~~glmM_3	blue
allD~~~dlgD_2~~~allD_1~~~allD_2	blue
amyA~~~amyA_2~~~amyA_1	blue
aphA~~~aphA_1~~~aphA_2	blue
appB~~~appB_2	blue
appC~~~appC_2~~~appC_1	blue
aqpZ_2~~~glpF_2~~~glpF_1~~~glpF	blue
araF_1~~~araF_2~~~araF	blue
araG_3~~~araG_2~~~araG~~~araG_1~~~btuD_2	blue
araH_1~~~araH_2~~~araH	blue
arcC1_1~~~arcC1_2~~~arcC2_2~~~arcC1_3~~~arcC2~~~argB_1~~~arcC1~~~arcC2_1	blue
argC_1~~~argC_2~~~argC	blue
argP_3~~~argP~~~argP_2~~~argP_1	blue
argT~~~argT_1~~~argT_2~~~mltF_1	blue
arnC_2~~~icaA~~~arnC_3~~~arnC_1~~~arnC_5~~~arnC_4	blue
aroD	blue
aroL~~~aroL_2~~~aroL_1	blue
artJ_1~~~artJ~~~artJ_2	blue
asnB_2~~~asnB_1~~~asnB	blue
atl	blue
avtA~~~hisC_2~~~avtA_1~~~avtA_2	blue
bamC_2~~~bamC~~~bamC_1	blue
bfr_1~~~bfr_2~~~bfr	blue
bglA_3~~~bglA~~~bglA_2~~~bglA_1	blue
bglF_2~~~bglF_1~~~bglF_3~~~bglF	blue
bglJ~~~bglJ_2~~~rcsB_3~~~bglJ_1	blue
bioH~~~bioH_1~~~bioH_2	blue
bioP_2~~~bioP_1~~~bioP	blue
btsS_2~~~btsS_1~~~btsS	blue
btuB_1~~~btuB_2~~~btuB_4~~~btuB_3~~~btuB	blue
btuB_3~~~btuB_2~~~btuB_1~~~btuB	blue
btuD_2~~~btuD_4~~~btuD_3	blue
btuF~~~btuF_2~~~btuF_3~~~btuF_1	blue
cadB_2~~~cadB_1~~~cadB~~~potE_2~~~cadB_3	blue
caiA_1~~~caiA_2~~~caiA_3	blue
can	blue
cdh~~~cdh_1~~~cdh_2	blue
cfxP~~~cfxP_1~~~cfxP_2	blue
cheB~~~cheB_1~~~cheB_2~~~cheB_3	blue
cheR~~~cheR_2~~~cheR_1	blue
cheZ~~~cheZ_1~~~cheZ_2	blue
clcD	blue
clpA_2~~~clpA_1~~~clpA	blue
clsA_2~~~clsA_1~~~clsA	blue
cobS~~~cobS_1~~~cobS_2	blue
codB_3~~~codB_1~~~codB~~~codB_2	blue
copA_3~~~copA~~~copA_2~~~copA_1	blue
corC_1~~~corC_2~~~corC	blue
crr	blue
csqR_1~~~csqR_2~~~csqR	blue
csrA	blue
csrD_2~~~csrD_1~~~csrD~~~csrD_3	blue
cutA	blue
cydD~~~cydD_1~~~cydD_2	blue
cysC	blue
cysG~~~cysG_1~~~cysG_2	blue
cysQ	blue
dadX_2~~~dadX_3~~~dadX	blue
dam_1~~~dam_2~~~dam	blue
damX~~~damX_1~~~damX_2	blue
dapA~~~dapA_1~~~dapA_2	blue
dapB~~~dapB_2~~~dapB_1	blue
dctM_1~~~dctM~~~siaT~~~siaT_1	blue
dctM_2~~~siaM_1~~~dctM_1~~~dctM_3~~~siaM~~~dctM	blue
ddlA_2~~~ddlA_1~~~ddlA	blue
ddpB~~~ddpB_1~~~ddpB_2	blue
ddpF_2~~~ddpF_1~~~ddpF~~~btuD_2~~~btuD_4	blue
decR_2~~~decR	blue
dedD~~~dedD_1~~~dedD_2	blue
deoR~~~deoR_1~~~deoR_3~~~deoR_2	blue
dgcP~~~dgcP_1~~~dgcP_2	blue
dgoA_1~~~dgoA	blue
dgoK1~~~dgoK1_1~~~dgoK1_2	blue
dgt~~~dgt_2~~~dgt_1~~~dgt_3	blue
dhaM~~~dhaM_2~~~dhaM_1~~~dhaM_3	blue
dinB_2~~~dinB~~~dinB_1	blue
dinB_3~~~dinB_1~~~dinB_2~~~dinB	blue
dld_2~~~dld_1~~~dld~~~dld_3~~~dld_4	blue
dlgD~~~dlgD_2~~~dlgD_1	blue
dmlR_3~~~dmlR_1~~~dmlR_5~~~dmlR_2~~~dmlR_4	blue
dnaB_2~~~dnaB_1~~~dnaB	blue
dnaC_1~~~dnaC_2~~~dnaC_3	blue
dosC~~~dosC_2~~~dosC_1	blue
dosP~~~dosC~~~dosP_1~~~ddpX~~~dosP_3~~~dosC_2~~~dosP_2~~~dosC_1~~~dosP_4~~~dosP_5	blue
dsbA~~~dsbA_2~~~dsbA_1	blue
dtd	blue
dxs_3~~~dxs_1~~~dxs_2~~~dxs	blue
emrB_2~~~mdtD_2~~~emrB_1~~~emrB	blue
endA	blue
engB	blue
envC_2~~~envC~~~envC_1	blue
epmA_1~~~epmA~~~epmA_2	blue
era_1~~~era~~~era_2	blue
erfK~~~erfK_1~~~erfK_2	blue
erpA	blue
eutK	blue
eutM	blue
eutN	blue
eutQ~~~eutQ_2~~~eutQ_1	blue
exbB~~~tolQ_2	blue
fdrA_1~~~fdrA_2~~~fdrA_3	blue
fdx	blue
fecA~~~fecA_3~~~fecA_2~~~fecA_1~~~fecA_4	blue
fecB~~~fecB_1~~~fecB_2	blue
fecC~~~fecC_1~~~fecC_2	blue
fecD~~~fecD_2~~~fecD_1	blue
fecE~~~btuD_1~~~fecE_1~~~fecE_2	blue
fecI	blue
fecR~~~fecR_1~~~fecR_2	blue
feoA	blue
fepB~~~fepB_2~~~fepB_1	blue
fepD_2~~~fepD_1~~~fepD	blue
ffh_1~~~ffh_2~~~ffh	blue
fhuD_2~~~fhuD~~~fhuD_1	blue
fimG~~~fimG_1~~~fimG_2	blue
fimH_1~~~fimH_2	blue
fimH_2~~~fimH_1	blue
fixA_2~~~fixA_1~~~fixA~~~fixA_3	blue
flgJ~~~flgI~~~flgJ_1~~~flgI_1~~~flgJ_2	blue
flhA_2~~~flhA_3~~~flhB_2~~~flhA_1	blue
flhB~~~flhB_2~~~flhB_1~~~flhB_3	blue
fliF~~~fliF_1~~~fliF_2	blue
fliG~~~fliG_2~~~fliG_1	blue
fliZ~~~fliZ_1~~~fliZ_2	blue
flk_2~~~flk_1~~~flk	blue
flr	blue
flu_4~~~flu_2~~~flu~~~flu_1~~~flu_3~~~flu_5~~~flu_6	blue
flu~~~tibA	blue
fmt_1~~~fmt_2~~~fmt	blue
folM~~~folM_1~~~folM_2	blue
fsr~~~fsr_2~~~fsr_1	blue
ftnA_1~~~ftn~~~ftnA_2	blue
fucK_1~~~xylB_1~~~xylB_2~~~fucK_2	blue
fucU	blue
fumD	blue
gabP~~~glaR_2~~~gabP_2~~~gabP_1	blue
gadC_3~~~gadC_1~~~gadC_2~~~gadC	blue
galS~~~galS_1~~~galS_2	blue
gatB_2~~~gatB_1	blue
gatC_1~~~gatC_2~~~gatC_3	blue
gatD_1~~~gatD~~~gatD_2	blue
gatY_1~~~gatY~~~gatY_2	blue
gatY_1~~~kbaY_1~~~kbaY_2~~~fbaA_1~~~fbaA_2	blue
gcvA_1~~~gcvA_2~~~gcvA	blue
gcvH	blue
gcvP_2~~~gcvP_1~~~gcvP	blue
gfcB~~~gfcB_3~~~gfcB_2~~~gfcB_1	blue
ghoS	blue
ghxP~~~ghxP_2~~~ghxP_1	blue
glmM_1~~~glmM_2~~~glmM	blue
glmS~~~glmS_1~~~glmS_2	blue
glnL_2~~~glnL_1~~~glnL	blue
glnS_1~~~glnS_2~~~glnS	blue
glpB~~~glpB_1~~~glpB_2	blue
glpC_1~~~glpC_2~~~glpC	blue
gltA_1~~~gltA_2~~~gltA	blue
gltD~~~gltD_2~~~gltD_1	blue
gltK_1~~~gltK_2~~~gltK	blue
glvC~~~glvC_2~~~glvC_1	blue
gmhB~~~gmhB_2	blue
gph~~~gph_1~~~gph_2	blue
groL_1~~~groL_2~~~groL	blue
groS	blue
group_10125	blue
group_1014	blue
group_10404	blue
group_10424	blue
group_1044	blue
group_10719	blue
group_10938	blue
group_10	blue
group_11000	blue
group_1233	blue
group_1246	blue
group_1290	blue
group_1420	blue
group_15201	blue
group_16097	blue
group_160	blue
group_16166	blue
group_1715	blue
group_1854	blue
group_1882	blue
group_1897	blue
group_1965	blue
group_21385	blue
group_21412	blue
group_2154	blue
group_2159	blue
group_21884	blue
group_21909	blue
group_21945	blue
group_22550	blue
group_2280	blue
group_23073	blue
group_24346	blue
group_24652	blue
group_25046	blue
group_260	blue
group_26656	blue
group_2775	blue
group_27794	blue
group_28145	blue
group_2889	blue
group_29125	blue
group_2928	blue
group_29616	blue
group_29627	blue
group_29997	blue
group_30028	blue
group_30042	blue
group_30111	blue
group_30123	blue
group_30219	blue
group_31164	blue
group_31478	blue
group_31537	blue
group_31659	blue
group_32109	blue
group_3220	blue
group_32233	blue
group_32256	blue
group_32380	blue
group_32383	blue
group_32492	blue
group_32494	blue
group_32536	blue
group_32593	blue
group_32633	blue
group_32637	blue
group_32763	blue
group_32842	blue
group_32852	blue
group_32856	blue
group_32891	blue
group_33621	blue
group_33643	blue
group_33767	blue
group_33768	blue
group_33947	blue
group_34036	blue
group_34153	blue
group_34161	blue
group_34167	blue
group_34181	blue
group_34184	blue
group_34194	blue
group_34196	blue
group_34273	blue
group_34280	blue
group_34287	blue
group_34333	blue
group_34703	blue
group_34722	blue
group_34816	blue
group_34821	blue
group_34843	blue
group_34893	blue
group_34919	blue
group_35116	blue
group_35138	blue
group_35270	blue
group_35303	blue
group_35306	blue
group_3706	blue
group_3734	blue
group_3767	blue
group_398	blue
group_411	blue
group_414	blue
group_4171	blue
group_4293	blue
group_440	blue
group_4566	blue
group_4693	blue
group_4695	blue
group_4993	blue
group_5172	blue
group_5364	blue
group_5365	blue
group_540	blue
group_5765	blue
group_5958	blue
group_6022	blue
group_6140	blue
group_6363	blue
group_6468	blue
group_6917	blue
group_6977	blue
group_6997	blue
group_7032	blue
group_7248	blue
group_7871	blue
group_8006	blue
group_8128	blue
group_8148	blue
group_8192	blue
group_8363	blue
group_878	blue
group_916	blue
group_930	blue
group_9454	blue
group_948	blue
group_9836	blue
grxC	blue
gshB~~~gshB_1~~~gshB_2	blue
gsk~~~gsk_2~~~gsk_1	blue
gspA_2~~~gspA~~~gspA_1	blue
gspA_3~~~gspA_2	blue
guaB_2~~~guaB~~~IMPDH~~~guaB_1	blue
gyrB_1~~~gyrB_2~~~gyrB	blue
hcaC	blue
hcaD~~~hcaD_2~~~hcaD_1	blue
hcaE_2~~~hcaE_1~~~hcaE	blue
hcaF	blue
hcp_1~~~hcp_2~~~hcp_3~~~hcp	blue
hda	blue
helD~~~helD_1~~~helD_2~~~helD_3	blue
hemC_1~~~hemC_2~~~hemC	blue
hemE_2~~~hemE_1~~~hemE	blue
hemL_2~~~hemL~~~hemL_1	blue
higB2_1	blue
hinT	blue
hldD~~~hldD_1~~~hldD_2	blue
hldE_1~~~hldE~~~hldE_2	blue
hokC	blue
hokC~~~hokC_1~~~hokC_2	blue
hsrA_2~~~hsrA_1~~~hsrA~~~mdtD_1	blue
htrL~~~htrL_2~~~htrL_1	blue
hyaA~~~hyaA_1	blue
hyaB_2~~~hyaB_1~~~hyaB	blue
hyaC~~~hyaC_1~~~hyaC_2	blue
hyaE	blue
hybB_2~~~hybB~~~hybB_1	blue
hycG~~~hycG_3~~~hycG_2~~~hycG_1	blue
hyfA_2~~~hyfA_3	blue
hyfR~~~hyfR_2~~~hyfR_1	blue
ibaG	blue
icsA~~~aidAI	blue
ihfA	blue
ilvN	blue
ispF_2~~~ispF_1~~~ispF	blue
kbl_2~~~kbl~~~kbl_1	blue
kbp~~~kbp_1~~~kbp_2	blue
kch~~~kch_1~~~kch_2	blue
kdgR~~~kdgR_2~~~kdgR_1	blue
kefC_2~~~kefB~~~kefC_1~~~kefC_3	blue
lacI_1~~~lacI~~~lacI_3	blue
lacY_1~~~lacY_2~~~lacY	blue
lacZ~~~lacI_2~~~lacZ_1~~~lacI~~~lacZ_2~~~lacZ_3	blue
lapB_2~~~lapB_1	blue
ldcA~~~ldcA_2~~~ldcA_1	blue
ldhA_1~~~ldhA_2~~~ldhA	blue
leuB~~~leuB_1~~~leuB_2	blue
leuO_1~~~ybdO_2~~~ybdO_1~~~ybdO_3~~~yidZ_1~~~yidZ_2~~~ybdO	blue
livH~~~livH_2~~~livH_1	blue
livK~~~livK_1~~~livK_2	blue
lptB_2~~~lptB_3~~~lptB_1	blue
lptC	blue
lptG_1~~~lptG_2~~~lptG	blue
lpxH~~~lpxH_2~~~lpxH_1	blue
lsrF~~~lsrF_1~~~lsrF_2	blue
ltrA~~~ltrA_1	blue
lysP~~~lysP_2~~~lysP_1	blue
malF~~~malF_2~~~malF_1	blue
malI~~~malI_2~~~malI_1	blue
malK_2~~~fbpC2~~~fbpC2_1~~~cysA_1	blue
manA~~~manA_2~~~manA_1~~~manA_3	blue
manZ_1~~~manZ_3~~~sorD~~~manZ_2	blue
manZ_3~~~manZ_2~~~manZ_4~~~manZ_1~~~manZ~~~manZ_5	blue
matP~~~matP_2~~~matP_1	blue
mdh_3~~~ftsA_2~~~ftsA_1~~~mdh_1~~~mdh_2~~~adhB_1~~~fucO_1	blue
mdlB_2~~~mdlB~~~mdlB_1	blue
mdoH_1~~~mdoH_2~~~mdoH~~~mdoH_3	blue
mdtE~~~mdtE_2~~~mdtE_1	blue
mdtF~~~mdtF_2~~~mdtF_1~~~mdtF_3	blue
mdtI	blue
melA_2~~~melA_1~~~melA	blue
menB_2~~~menB~~~menB_1	blue
menC_1~~~menC~~~menC_2	blue
menD~~~menF~~~menD_1~~~menD_2	blue
menE~~~menE_1~~~menE_2~~~menE_3	blue
menF~~~menF_2~~~menF_1	blue
menH~~~menH_1~~~menH_2	blue
mepH_2~~~mepH_1~~~mepH	blue
mepS_2~~~mepS_1	blue
metAS_2~~~metAS_1~~~metAS	blue
metF~~~metF_1~~~metF_2	blue
metK~~~metK_2	blue
metL~~~metL_1~~~metL_2	blue
metR_1~~~metR	blue
metR_3~~~metR~~~metR_2~~~metR_1~~~argP_1	blue
mglA_2~~~mglA_3~~~mglA_1~~~mglA_4	blue
mglB_2~~~mglB_1~~~mglB	blue
mglC_1~~~mglC~~~mglC_2	blue
mhpA~~~mhpA_2~~~mhpA_1~~~mhpA_3	blue
mhpB~~~mhpB_1~~~mhpB_2	blue
mhpC~~~mhpC_2~~~mhpC_1	blue
mhpT~~~mhpT_2~~~mhpT_1~~~nanT_1	blue
miaB~~~miaB_1	blue
mlaA	blue
mngR_2~~~mngR_1~~~nagR_1	blue
mntB_1~~~btuD_5~~~znuC_2~~~mntB_3~~~mntB_2~~~mntB	blue
mntB_3~~~mntB_2~~~mntB_5	blue
modF~~~modF_1~~~modF_2	blue
moeA~~~moeA_2~~~moeA_1	blue
moeB~~~moeB_2~~~moeB_1	blue
mprA_2~~~mprA_1~~~mprA	blue
mqo_1~~~mqo_2~~~mqo	blue
mrdA_1~~~mrdA_2~~~mrdA_3~~~mrdA~~~mrdA_4	blue
mrdB_1~~~mrdB~~~mrdB_2	blue
mreB	blue
msrB~~~msrB_1~~~msrB_2	blue
mtfA~~~mtfA_1~~~mtfA_2	blue
mtlR	blue
mtnN~~~mtnN_2~~~mtnN_1	blue
murB~~~murB_1~~~murB_2	blue
nadD~~~nadD_2~~~nadD_1	blue
nagB_2~~~nagB_1~~~nagB_4~~~gamA~~~nagB_5	blue
nagC_2~~~nagC_1~~~nagC	blue
nagD_1~~~nagD~~~nagD_2	blue
nagE~~~nagE_3~~~nagE_2~~~nagE_1	blue
nagR~~~fadR_1~~~yurK	blue
nanC~~~nanC_1~~~nanC_2~~~nanC_3	blue
nanS_1~~~nanS~~~nanS_2	blue
napB~~~napB_1~~~napB_2	blue
napG_1~~~napG	blue
napH~~~napH_1~~~napH_2	blue
narW~~~narW_1~~~narW_2	blue
nemA~~~nemA_2~~~nemA_1	blue
nfi_2~~~nfi~~~nfi_1	blue
nfuA_1~~~nfuA_2~~~nfuA	blue
nhaB_1~~~nhaB~~~nhaB_2	blue
nhaB_4~~~nhaB_3~~~nhaB_2~~~nhaB_1~~~nhaB	blue
nifJ_2~~~nifJ_1~~~nifJ~~~por_2	blue
nimT_2~~~nimT~~~nimT_1	blue
nirC_1~~~nirC_2~~~nirC	blue
nlpA~~~nlpA_1~~~nlpA_2	blue
norR_1~~~norR_3~~~norR_4~~~norR_2	blue
nrdD_3~~~nrdD_1~~~nrdD_2~~~nrdD	blue
nudC~~~nudC_2~~~nudC_1	blue
nudI~~~nudI_2~~~nudI_1	blue
nusB	blue
oapA	blue
odhA_1~~~odhA_2~~~sucA_5~~~sucA_4~~~sucA_3~~~sucA_2~~~sucA_1~~~sucA	blue
ompP~~~ompP_2~~~ompP_1~~~ompT_2~~~ompT~~~ompT_1~~~ompT_3	blue
ompW_2~~~ompX_2~~~ompX_1~~~ompX_3~~~ompX_7~~~ail_1~~~ail~~~ompX_5~~~ail_2~~~ompX_4~~~ompX_6~~~ompX_12~~~ompX_9	blue
ompW	blue
ompW~~~ompW_2~~~ompW_1~~~ompW_3	blue
ompX_3~~~ompX_2~~~ompX_4~~~ail_1~~~ail~~~ompX_5~~~ompX_1~~~ail_2	blue
oppC~~~oppC_1~~~oppC_2	blue
osmY_1	blue
pasI	blue
pasT~~~ratA	blue
pdeF~~~pdeF_2~~~pdeF_1~~~pdeF_3	blue
pepT~~~pepT_1~~~pepT_2	blue
pgpA_2~~~pgpA~~~pgpA_3	blue
phnE~~~phnE_2~~~phnE_1	blue
phoA~~~phoA_3~~~phoA_2~~~phoA_1	blue
pilQ~~~pilQ_1~~~pilQ_2~~~sctC	blue
pncB~~~pncB_2~~~pncB_1	blue
pncC_1~~~pncC_2~~~cinA	blue
pnp_1~~~pnp_2~~~pnp	blue
por_1~~~por_2~~~mtlK_2~~~mtlK_1~~~uxaB_1~~~por_3~~~mtlK_3~~~mtlK	blue
por_3~~~por_2~~~uxaB_1~~~mtlK_2~~~mtlK_1~~~por_1~~~uxaB_2~~~mtlK	blue
ppsR_1~~~ppsR_2~~~ppsR	blue
prpC_1~~~prpC_2~~~prpC	blue
prpD_1~~~prpD_2~~~prpD	blue
psuG_2~~~psuG_1~~~psuG	blue
psuK_1~~~RBKS~~~psuK_2~~~psuK_3~~~psuK~~~psuK_4	blue
ptsI_2~~~ptsI_1~~~ptsI	blue
purK~~~purK_2~~~purK_1	blue
pyrI	blue
qseD_1~~~yjiE_1~~~yjiE~~~yjiE_2~~~qseD~~~qseD_2	blue
rapZ_1~~~rapZ_2~~~rapZ	blue
rbsC_3~~~rbsC_4~~~rbsC_2	blue
recB~~~recB_2~~~recB_1	blue
recR	blue
recX	blue
rhaR_3~~~rhaR_4~~~rhaR_2~~~rhaR_5~~~rhaR_1~~~rhaR_6	blue
rhaR_7~~~rhaS_1~~~rhaS_4~~~rhaS_3~~~rhaS_5~~~rhaS_2	blue
rhlE_2~~~rhlE_1~~~rhlE~~~rhlE_3	blue
rho_2~~~rho_1~~~rho	blue
rhtB	blue
ribB_2~~~ribB~~~ribB_1	blue
rimJ_1~~~rimJ_2~~~rimJ	blue
rimL~~~rimL_1~~~rimL_2	blue
rimM_1~~~rimM_2~~~rimM	blue
rlmA~~~rlmA_2~~~rlmA_1~~~COQ5_2	blue
rlmJ_2~~~rlmJ~~~rlmJ_1	blue
rlpA_1~~~rlpA~~~rlpA_2~~~rlpA_3	blue
rluD_1~~~rluD_2~~~rluD	blue
rnc~~~rnc_2~~~rnc_1	blue
rng_3~~~rng_2~~~rng~~~rng_1	blue
rpiA	blue
rplA~~~rplA_1~~~rplA_2	blue
rplC	blue
rplL	blue
rplN_1~~~rplN_2~~~rplN	blue
rpoA_1~~~rpoA_2~~~rpoA	blue
rpsD~~~rpsD_1~~~rpsD_2	blue
rpsF	blue
rpsJ	blue
rpsM	blue
rpsP	blue
rpsT	blue
rseC~~~rseC_1~~~rseC_2	blue
rsmB~~~rsmB_1~~~rsmB_2	blue
rsmE~~~rsmE_2~~~rsmE_1	blue
rsmG_1~~~rsmG~~~rsmG_2	blue
rtcA_2~~~rtcA~~~rtcA_1	blue
rutA_1~~~rutA_2~~~rutA	blue
rutR~~~rutR_1~~~rutR_2	blue
ruvA~~~ruvA_1~~~ruvA_2	blue
ruvB_2~~~ruvB_1~~~ruvB	blue
sdaB_2~~~sdaB_1~~~sdaB	blue
sdhA	blue
sdhE	blue
secD_1~~~secD_2~~~secD	blue
secE	blue
serA_2~~~serA~~~serA_1	blue
setB_1~~~setB_2~~~setB	blue
sgbH~~~sgbH_2~~~xylB_2~~~sgbH_1~~~lyx_1~~~lyx~~~lyx_2	blue
sgrR_1~~~sgrR_2~~~sgrR_3	blue
siaQ	blue
slyX	blue
smpB	blue
speA_1~~~speA_2~~~speA~~~speA_3	blue
speB_2~~~speB_1~~~speB	blue
srlR_2~~~srlR_4	blue
sthA_2~~~sthA_1~~~sthA	blue
sutR~~~sutR_1~~~sutR_2	blue
tadA	blue
tag~~~tag_2~~~tag_1	blue
tdh_2~~~tdh_3~~~tdh_1	blue
tfaE_1~~~tfaE_2~~~tfaE~~~tfaE_5~~~tfaE_3~~~tfaE_4	blue
tfaE_2~~~tfaE_1~~~tfaE_3~~~tfaE~~~tfaE_4~~~tfaE_7~~~tfaE_6~~~tfaE_5	blue
thiF~~~thiF_2~~~thiF_1	blue
thiG_2~~~thiG~~~thiS	blue
tig_2~~~tig_1~~~tig_3~~~tig	blue
tolQ_1~~~tolQ~~~tolQ_2	blue
tolR	blue
topA_2~~~topA_3~~~topA_4~~~topA_1~~~topA_5	blue
torC_2~~~torC~~~torC_1	blue
torD~~~torD_1~~~torA~~~torA_1~~~torA_2~~~torA_3~~~torD_2~~~torA_4	blue
torD~~~torD_1~~~torD_2	blue
torR_2~~~rssB_1~~~torR~~~torR_1	blue
torT~~~torT_1~~~torT_2	blue
treF~~~treF_1~~~treF_2	blue
trkH_1~~~trkH_2~~~trkH	blue
trmB_2~~~trmB_1~~~trmB	blue
trmH_1~~~trmH	blue
trmH_2~~~trmJ_2	blue
trpA~~~trpA_2~~~trpA_1	blue
trpB_2~~~trpB~~~trpB_1	blue
trpS_2~~~trpS~~~trpS_1	blue
truB_2~~~truB_1~~~truB	blue
tufB_1~~~tufB~~~tufB_2~~~tuf1~~~tuf1_2	blue
tuf~~~tufB_2~~~tufB_1~~~tufB~~~tuf_1~~~tuf1~~~tufB_4~~~tuf1_2	blue
tusA	blue
tusC	blue
tyrB~~~tyrB_2~~~tyrB_1	blue
ubiE	blue
ubiF_2~~~ubiF~~~ubiF_1	blue
ubiK	blue
ulaC~~~ulaC_2~~~ulaC_1	blue
ulaE_1~~~ulaE_2~~~ulaE_3	blue
upp	blue
uraA_2~~~uraA~~~uraA_1	blue
ushA~~~ushA_1~~~ushA_2	blue
uspD~~~uspD_1~~~uspD_2	blue
uvrA_1~~~uvrA_2~~~uvrA_3~~~uvrA	blue
uvrC_1~~~uvrC_2~~~uvrC	blue
uxaA_2~~~uxaA_1~~~uxaA	blue
wzxE_1~~~wzxE_2~~~wzxE_3~~~wzxE	blue
xdhA_1~~~xdhA~~~xdhA_2~~~xdhA_3	blue
xerD_2~~~xerD_1	blue
xylB_2~~~lsrK_3~~~xylB_1~~~lsrK_1~~~xylB_3~~~lsrK_2~~~glpK_1	blue
xylB_2~~~xylB_1~~~lsrK_1~~~glpK_1~~~lsrK~~~lsrK_3~~~lsrK_2~~~glpK_2	blue
yaaA~~~yaaA_1~~~yaaA_2	blue
yahB_3~~~yahB_2~~~yahB_1	blue
yahK~~~yahK_1~~~yahK_2~~~tdh_2	blue
ybaL~~~ybaL_1~~~ybaL_2~~~ybaL_3	blue
ybiV~~~ybiV_2~~~ybiV_1	blue
ybjG~~~ybjG_1~~~ybjG_2	blue
ybjL~~~aspT_2~~~ybjL_1~~~ybjL_2	blue
ycaD_1~~~ycaD_2~~~ycaD	blue
ycaM_1~~~ycaM_2~~~ycaM	blue
yccM_2~~~yccM_1~~~yccM	blue
yccM~~~yccM_1~~~yccM_2	blue
yciB_2~~~yciB_1~~~yciB	blue
yciH	blue
yciI	blue
ydeO_2~~~ydeO_1~~~ydeO_3~~~ydeO	blue
ydeP_2~~~ydeP~~~ydeP_1~~~ydeP_3	blue
ydfZ	blue
ydgA_1~~~ydgA_2~~~ydgA_3	blue
ydgH_2~~~ydgH~~~ydgH_1	blue
ydhF~~~ydhF_1~~~ydhF_2	blue
ydhW_2~~~ydhW_1~~~ydhW	blue
yedF~~~yedF_2~~~yedF_1	blue
yeeN~~~yeeN_2~~~yeeN_1	blue
yeeR~~~yeeR_1~~~yeeR_2~~~yeeR_3	blue
yegI~~~yegI_2~~~yegI_1	blue
yehW~~~yehW_1~~~yehW_2	blue
yeiG_2~~~yeiG~~~yeiG_1	blue
yeiL~~~yeiL_1~~~yeiL_2	blue
yejB_2~~~yejB_1~~~yejB	blue
yejE~~~yejE_2~~~yejE_1	blue
yejF~~~yejF_1~~~yejF_2~~~btuD_4	blue
yfaL~~~yfaL_2~~~yfaL_1~~~yfaL_4	blue
yfcF~~~yfcF_1~~~yfcF_2	blue
yfcG~~~yfcG_2~~~yfcG_1	blue
yfcJ~~~yfcJ_1~~~yfcJ_2	blue
yfeA	blue
yfeX_1~~~yfeX_2~~~yfeX	blue
yfgG	blue
yghA_2~~~yghA_1~~~yghA	blue
ygiF~~~ygiF_1~~~ygiF_2	blue
yhaH~~~yhaH_1~~~yhaH_2	blue
yhaV_1~~~yhaV_2~~~yhaV	blue
yhbO_2~~~yhbO~~~yhbO_1	blue
yhbU~~~yhbU_1~~~yhbU_2	blue
yheH~~~msbA_2~~~msbA_1	blue
yheS_2~~~yheS_1~~~yheS	blue
yhfX~~~yhfX_1~~~yhfX_2	blue
yhhT_1~~~yhhT_2	blue
yhhW~~~yhhW_1~~~yhhW_2	blue
yhhX_2~~~yhhX_1~~~yhhX	blue
yhiM~~~yhiM_2~~~yhiM_1	blue
yhjB~~~yhjB_1~~~yhjB_2	blue
yiaC~~~yiaC_1~~~yiaC_2	blue
yiaM	blue
yiaO~~~yiaO_2	blue
yihG~~~yihG_1~~~yihG_2	blue
yjaB~~~yjaB_2~~~yjaB_1	blue
yjbR	blue
yjeM~~~yjeM_1~~~yjeM_2	blue
yjjW_1~~~yjjW	blue
ynfD	blue
ynjE_2~~~ynjE_1~~~ynjE	blue
yoaG	blue
yphA~~~yphA_2~~~yphA_1	blue
yphB_1~~~yphB~~~yphB_2	blue
yphF~~~yphF_2~~~yphF_1~~~yphF_3	blue
yqaA	blue
yqhD_2~~~yqhD~~~yqhD_1	blue
yqjA_2~~~yqjA~~~yqjA_1	blue
yqjE	blue
yrbL~~~yrbL_1~~~yrbL_2	blue
ytjB_2~~~lplA~~~ytjB~~~lplA_2~~~lplA_1	blue
aas~~~aas_3~~~aas_2~~~aas_1	brown
abgA_2~~~abgA_1~~~abgA~~~abgB_2~~~abgB_1	brown
accC_1~~~accC_2~~~accC	brown
ackA_2~~~ackA_1~~~ackA	brown
acm	brown
acnA~~~acnA_1~~~acnA_2~~~acnA_3	brown
acpP_2~~~acpP_1	brown
acrA~~~acrA_2~~~acrA_1	brown
acrB_1~~~acrB_2~~~acrB_3~~~acrB_4	brown
acrE~~~acrE_2~~~acrE_1	brown
acrF_2~~~acrF~~~acrF_1~~~mdtC_2~~~acrF_4	brown
acrR_1~~~acrR_2~~~acrR_3~~~acrR	brown
acrR_2~~~acrR_1	brown
adhB~~~dhaT~~~adhB_1~~~adhB_2	brown
adiA~~~adiA_1~~~adiA_2	brown
agaC_2~~~agaC_1~~~agaC_3	brown
alaS_1~~~alaS_2~~~alaS	brown
amiA~~~amiA_1~~~amiA_2	brown
amn_1~~~amn~~~amn_2~~~amn_3	brown
ampE~~~ampE_1~~~ampE_2	brown
anmK~~~anmK_1~~~anmK_2	brown
ansP2~~~ansP2_2~~~ansP2_1~~~ansP1~~~ansP1_1~~~potE_2	brown
araG_2~~~araG_1~~~fruK_1~~~fruK_2~~~lsrA_2~~~lsrA	brown
araH_2~~~rbsC_4~~~rbsC_3~~~rbsC_1	brown
araQ~~~lacG	brown
arcB_2~~~arcB~~~arcB_1	brown
arcC1_1~~~arcC1~~~arcC1_2~~~arcC1_6~~~arcC1_3	brown
arcC2_1~~~arcC2~~~arcC1_4~~~arcC2_2~~~arcC2_3~~~arcC1_1	brown
argK~~~argK_2~~~argK_1~~~argK_3	brown
arnB~~~arnB_2~~~arnB_1	brown
arsC~~~arsC_2~~~arsC_1	brown
atpB_1~~~atpB_2~~~atpB	brown
atpD_2~~~atpD_1~~~atpD	brown
atpE	brown
atpI	brown
azoR~~~azoR_2~~~azoR_1	brown
bamB_1~~~bamB~~~bamB_2	brown
bamD_1~~~bamD~~~bamD_2	brown
bcr_1~~~bcr~~~bcr_2~~~bcr_3	brown
bcsA_1~~~bcsA_2~~~bcsQ_2~~~bcsQ_1~~~bcsA~~~bcsQ	brown
bcsC_2~~~bcsC_1~~~bcsC~~~bepA_1~~~bcsC_3	brown
bcsG_2~~~bcsG~~~bcsG_1~~~bcsG_3	brown
bcsZ_1~~~bcsB_1~~~bcsB_2~~~bcsA_2~~~bcsB	brown
bcsZ~~~bcsZ_1~~~bcsZ_2	brown
bglH_1~~~bglH_2~~~bglH_3~~~bglH_4	brown
bioF_1~~~bioF_2	brown
btuC_2~~~btuC~~~btuC_1	brown
btuD_3~~~msmX_1~~~msmX_2~~~msmX~~~msmX_3	brown
btuE_1~~~btuE~~~btuE_2	brown
caiT_1~~~caiT_2~~~betT1~~~betL~~~ectT~~~yeaX_1	brown
carB~~~carB_1~~~carB_2~~~carB_3	brown
cas1~~~ygbT~~~ygbT_1~~~ygbT_2	brown
casA	brown
casC	brown
casD	brown
cdd~~~cdd_1~~~cdd_2	brown
celA	brown
cfaE	brown
chbA_2~~~chbA_1	brown
chbG~~~chbG_2~~~chbG_1	brown
cheW~~~cheW_2	brown
citC_1~~~citC~~~citC_2	brown
citF_1~~~citF_2~~~citF	brown
cmk_1~~~cmk	brown
coaBC~~~coaBC_2~~~coaBC_1	brown
cobB~~~cobB_1~~~cobB_2	brown
cof~~~decR_1~~~cof_2~~~cof_1	brown
cse3~~~casE	brown
csgC	brown
cspA	brown
cspB	brown
cusC_1~~~cusC_2~~~arpC	brown
cvpA_2~~~cvpA~~~cvpA_1	brown
cyn1	brown
cyoC	brown
cyoD	brown
cysD_2~~~cysD_1~~~cysD	brown
cysK_1~~~cysK_2~~~cysK	brown
cysL	brown
dbpA_2~~~dbpA_1~~~dbpA_3~~~dbpA	brown
degP_2~~~degP_1~~~degP	brown
der_1~~~der_2~~~der_3~~~der_4	brown
dgcC~~~dgcC_2~~~dgcC_1	brown
dmlA~~~leuB_1~~~dmlA_2~~~dmlA_1	brown
dnaG_1~~~dnaG_2~~~dnaG	brown
dnaK_2~~~dnaK_1~~~dnaK_3~~~dnaK_4	brown
dnaQ	brown
dnaX_2~~~dnaX~~~dnaX_1~~~dnaX_3	brown
dppA_2~~~dppA_1~~~dppA	brown
dtpD_2~~~dtpD_1~~~dtpD~~~dtpD_3	brown
eamB_1~~~eamB~~~eamB_2	brown
ebgC~~~ebgC_2	brown
ecfA1_2~~~ecfA1_1	brown
efeB~~~efeB_1~~~efeB_2	brown
efeU~~~efeU_2~~~efeU_1	brown
emrY~~~emrY_2~~~emrY_1	brown
epmC_2~~~epmC~~~epmC_1	brown
epsE_1~~~epsE_2~~~epsE_3~~~epsE	brown
esiB~~~esiB_2~~~esiB_3~~~esiB_1~~~hcpA_1	brown
ettA~~~ettA_1~~~ettA_2	brown
eutL_2~~~eutL~~~eutL_1	brown
evgS_1~~~evgS_2~~~evgS_4~~~evgS_3~~~evgS	brown
exoX~~~exoX_2~~~exoX_1	brown
fadJ~~~fadJ_2~~~fadJ_1	brown
fdhF_2~~~fdhF_3~~~fdhF_1	brown
fdhF_3~~~fdhF_2~~~fdhF_1	brown
fdrA_2~~~fdrA_3~~~fdrA_1~~~fdrA_4~~~fdrA	brown
fhlA_2~~~fhlA~~~fhlA_1	brown
fhuC	brown
fieF~~~pfkA_1~~~pfkA_2~~~pfkA	brown
fimA_2~~~fimA_3~~~fimA~~~fimA_1~~~fimA_4	brown
fimA_3~~~fimA_1~~~fimA_2~~~mrpA	brown
fimC_1~~~fimC~~~fimC_2~~~fimC_3	brown
fimD~~~fimD_1~~~fimD_2~~~fimD_3~~~fimD_4	brown
fkpB	brown
fldA~~~fldA_1~~~fldA_2	brown
fldC	brown
fldI~~~hadI	brown
flgG_2~~~flgG_1~~~flgG~~~flgG_3	brown
flgI~~~flgI_1~~~flgI_2	brown
flhD~~~flhD_1~~~flhD_2	brown
frcB~~~lsrB_2~~~lsrB	brown
fruA_2~~~fruA_3~~~manP_2~~~fruA_1~~~fruA_4~~~manP_3	brown
frwD~~~cutD_1~~~cutD_2~~~cutD_3~~~frwD_2~~~frwD_1~~~bssD	brown
ftsB	brown
ftsE	brown
ftsI_1~~~ftsI_2~~~ftsI	brown
ftsP_1~~~ftsP_2~~~ftsP	brown
fucA~~~fucA_1~~~fucA_2	brown
fusA_2~~~fusA_1~~~fusA	brown
galF~~~galF_1~~~galF_2~~~galF_3	brown
garD_1~~~garD~~~garD_2	brown
gatA~~~gatA_1~~~gatA_2	brown
gcl_1~~~gcl_3~~~gcl~~~gcl_2	brown
ghxQ_1~~~ghxQ_2~~~ghxQ	brown
glpG_1~~~glpG_2~~~aarA	brown
gltB~~~gltB_1~~~gltB_2	brown
gltI_1~~~gltI_2~~~gltI	brown
gltJ~~~gltJ_2~~~gltJ_1	brown
gltR_2~~~hdfR_2~~~gltR~~~yofA	brown
gltX_1~~~gltX_3~~~gltX_2~~~gltX	brown
glxK~~~glxK_1~~~glxK_2	brown
glxR~~~garR_2~~~glxR_2~~~glxR_1	brown
gmhA	brown
gmuC~~~chbC_2~~~chbC_1	brown
gnd~~~gnd_1~~~gnd_2~~~gnd_3	brown
gntK~~~gntK_3~~~gntK_1~~~purR_3~~~gntK_2	brown
gpmB_1~~~pspA_1~~~pspB_2~~~gpmB_2~~~gpmB~~~pspB_1	brown
gpr~~~gpr_2~~~gpr_3	brown
group_10534	brown
group_10833	brown
group_10850	brown
group_11003	brown
group_1161	brown
group_12	brown
group_1319	brown
group_13	brown
group_15156	brown
group_1632	brown
group_1675	brown
group_17508	brown
group_2013	brown
group_2206	brown
group_2265	brown
group_2305	brown
group_2351	brown
group_23860	brown
group_2389	brown
group_24255	brown
group_244	brown
group_253	brown
group_25638	brown
group_2573	brown
group_264	brown
group_26891	brown
group_2722	brown
group_28317	brown
group_28575	brown
group_2900	brown
group_29122	brown
group_29226	brown
group_29256	brown
group_298	brown
group_30014	brown
group_30	brown
group_31038	brown
group_31203	brown
group_31296	brown
group_31323	brown
group_31371	brown
group_31477	brown
group_31492	brown
group_31671	brown
group_31782	brown
group_31783	brown
group_31814	brown
group_31816	brown
group_31821	brown
group_32125	brown
group_32129	brown
group_32246	brown
group_32269	brown
group_32313	brown
group_32356	brown
group_32464	brown
group_32477	brown
group_32478	brown
group_32495	brown
group_32525	brown
group_32658	brown
group_32728	brown
group_32758	brown
group_32888	brown
group_32893	brown
group_32907	brown
group_32916	brown
group_32946	brown
group_3297	brown
group_33136	brown
group_33494	brown
group_33507	brown
group_33521	brown
group_33675	brown
group_33683	brown
group_33828	brown
group_33890	brown
group_34158	brown
group_34721	brown
group_34817	brown
group_34831	brown
group_34	brown
group_35030	brown
group_35075	brown
group_35171	brown
group_35304	brown
group_3739	brown
group_373	brown
group_3994	brown
group_4070	brown
group_4600	brown
group_5372	brown
group_5587	brown
group_6089	brown
group_6406	brown
group_6743	brown
group_6937	brown
group_7077	brown
group_72	brown
group_792	brown
group_8069	brown
group_809	brown
group_8181	brown
group_818	brown
group_853	brown
group_8865	brown
group_9134	brown
group_924	brown
group_990	brown
grxA~~~grxA_1	brown
gss_1~~~gss_2~~~gss	brown
guaD~~~guaD_2~~~guaD_1	brown
gudX_1~~~gudX~~~gudX_2	brown
hcaB~~~hcaB_2~~~hcaB_1	brown
hcpA_2~~~hcpA_3~~~hcpA_5~~~hcpA_1	brown
hcr	brown
hdeB	brown
hemH_1~~~hemH~~~hemH_2	brown
higB2_2~~~higB2_1	brown
hin~~~hin_2~~~hin_3~~~hin_1~~~hin_4	brown
hisJ_2~~~hisJ_1~~~hisJ	brown
hisM~~~hisM_1	brown
hmp_1~~~hmp~~~hmp_2	brown
holA~~~holA_1~~~holA_2	brown
hpaB_1~~~hpaB_2~~~hpaB	brown
hyuA_2~~~hyuA~~~hyuA_1	brown
icsA_3~~~icsA~~~icsA_2~~~icsA_1	brown
icsA~~~hipA_1~~~hipA~~~aidAI~~~icsA_1~~~bmaC~~~icsA_2~~~icsA_3	brown
ileS_1~~~ileS_2~~~ileS_3~~~ileS	brown
intA_1~~~intA_3~~~intA_2~~~intA_4~~~intA_5~~~intA_6~~~intA	brown
intA_5~~~intA_6~~~intA_1~~~intS_1~~~intA_2~~~intA~~~intA_4~~~intS_2~~~intA_3~~~intS_5~~~intS_4~~~intS_3	brown
intS_1~~~intS_2~~~intS~~~intS_3~~~intS_5~~~intS_4	brown
iolO	brown
iscR_2~~~iscR_1~~~iscR	brown
kdgK_2~~~kdgK_1	brown
kdpA_2~~~kdpA_1~~~kdpA	brown
kdpB~~~kdpB_2~~~kdpB_1	brown
kdpC~~~kdpC_2~~~kdpC_1	brown
kdpD_1~~~kdpD_2~~~kdpD	brown
kefC_2~~~kefC_1~~~kefC_3	brown
lepA_2~~~lepA_3~~~lepA_1~~~lepA	brown
lepB_2~~~lepB_1~~~lepB	brown
lexA_1	brown
lgoR~~~lgoR_2~~~lgoR_1	brown
lgoT_3~~~lgoT_1~~~lgoT_2~~~lgoT~~~nanT_1~~~nanT_3~~~lgoT_4	brown
lldD~~~lldD_1~~~lldD_2	brown
lolC_1~~~lolC~~~lolC_2~~~lolC_3	brown
lolE~~~lolE_2~~~lolE_1	brown
lon_2~~~lon_3~~~lon_1	brown
lpdA_1~~~lpdA_2~~~lpdA	brown
lplT_2~~~lplT_1~~~lplT	brown
lptE	brown
lptF_2	brown
lptG_2~~~lptG_1~~~lptG_3	brown
lrp~~~lrp_1~~~lrp_2	brown
lsrA_2~~~lsrA~~~btuD_2~~~btuD_3~~~lsrA_1	brown
lsrD_1~~~lsrD_2~~~lsrD	brown
lsrK_1~~~lsrK_2~~~lsrK_3~~~lsrK	brown
malR~~~ccpA~~~purR_1~~~purR_2~~~degA_2~~~degA	brown
manZ_2~~~manZ_1~~~manZ_3	brown
mdaB~~~mdaB_2~~~mdaB_1	brown
mdtI_1~~~emrE~~~emrE_2~~~mdtI_2	brown
mdtJ	brown
mdtL_1~~~mdtL~~~mdtL_2	brown
melR_2~~~purR_1~~~melR_1	brown
mgtA~~~mgtA_1~~~mgtA_2~~~mgtA_3	brown
mgtS	brown
miaA_2~~~miaA_1~~~miaA	brown
mlc_2~~~mlc_1~~~nanK_1~~~nanK_2	brown
mltA_2~~~mltA~~~mltA_1	brown
mltC~~~mltC_2~~~mltC_1	brown
mngR_2~~~frlR~~~mngR_1~~~nagR_1~~~nagR_2~~~mngR_3~~~mngR	brown
mntH_2~~~mntH~~~mntH_1	brown
moaB~~~moaB_1~~~moaB_2	brown
moaC	brown
motB~~~motB_2~~~motB_1	brown
mpaA~~~mpaA_2~~~mpaA_1	brown
mscK~~~mscK_1~~~mscK_2~~~mscK_3~~~mscK_4	brown
msmE	brown
mtlD	brown
murQ_1~~~murQ~~~murQ_2	brown
mzrA~~~mzrA_1~~~mzrA_2	brown
nadB~~~nadB_1~~~nadB_2~~~nadB_3	brown
nadC_1~~~nadC_2~~~nadC	brown
nadR~~~nadR_3~~~nadR_2~~~nadR_1~~~higB2_1~~~higB2~~~higB2_2	brown
nagK~~~nagK_2~~~nagK_1	brown
narY_1~~~narY_2~~~narY	brown
nhaA_2~~~nhaA_1~~~nhaA	brown
nikA~~~nikA_2~~~nikA_1	brown
nikB_1~~~nikB_2~~~nikB	brown
nikC	brown
nikE_1~~~nikE~~~nikE_2	brown
nikR	brown
nlhH~~~aes_2~~~aes_3	brown
nohA~~~nohA_1~~~nohA_2~~~nohA_4	brown
nohA~~~nohA_2~~~nohA_1	brown
norG~~~hisC_1~~~ptsJ~~~lysN_1~~~lysN_2~~~aruH	brown
nrfG	brown
nupC_2~~~nupC~~~nupC_1	brown
ompA_1~~~ompA_2~~~ompA~~~ompA_3	brown
ompG_1~~~ompG_2~~~ompG~~~gph_2	brown
orn	brown
panC~~~panC_1~~~panC_2	brown
parC_2~~~parC_1~~~parC	brown
parD1	brown
pcm_2~~~pcm_1~~~pcm	brown
pdxA~~~pdxA_1~~~pdxA_2	brown
pdxH~~~pdxH_2~~~pdxH_1	brown
pdxI~~~pdxI_1~~~pdxI_2	brown
pdxY~~~pdxY_2~~~pdxY_1	brown
pepA~~~pepA_2~~~pepA_1	brown
pepQ_1~~~pepQ_2~~~pepQ	brown
pgm_2~~~pgm~~~pgm_1	brown
pheA_1~~~pheA~~~pheA_2	brown
phnF~~~phnF_1	brown
phnJ_1~~~phnJ_2~~~phnJ	brown
phoQ~~~rcsC_1~~~phoQ_2~~~rcsC_2	brown
php_1~~~php_2~~~opd	brown
phrB~~~phrB_1~~~phrB_2~~~phrB_3	brown
pitA_2~~~pitA_1~~~pitA_3	brown
pleD	brown
pmbA_2~~~pmbA_1~~~pmbA	brown
poxB~~~poxB_3~~~poxB_1~~~poxB_2	brown
ppa_2~~~ppa_1~~~ppa	brown
ppiB	brown
preA_1~~~preA_2~~~preA	brown
prfB_2~~~prfB_1~~~prfA_1	brown
prfC_2~~~prfC_1~~~prfC	brown
priC~~~priC_1~~~priC_2	brown
prlC~~~prlC_1~~~prlC_2	brown
prmA_1~~~prmA_2~~~prmA	brown
proW~~~proW_1~~~proW_2	brown
prs_2~~~prs_1	brown
pstS_1	brown
pstS1	brown
psuT_2~~~psuT_1~~~psuT~~~psuT_3	brown
purF_2~~~purF_1~~~purF	brown
purL_3~~~purL~~~purL_2~~~purL_1	brown
putA_1~~~putA~~~putA_2~~~putA_3	brown
puuB~~~puuB_2~~~puuB_1	brown
puuC_2~~~puuC~~~puuC_1	brown
puuE_2~~~puuE~~~puuE_1	brown
pyrF~~~pyrF_1~~~pyrF_2	brown
qorB~~~qorB_1~~~qorB_2	brown
raiA	brown
rarD~~~rarD_2~~~rarD_1	brown
ravA~~~ravA_1~~~ravA_2	brown
rbsR~~~rbsR_1~~~rbsR_2~~~purR_3	brown
rcdA~~~rcdA_2~~~rcdA_1	brown
rcnB~~~rcnB_1~~~rcnB_2	brown
rcnR	brown
recJ_2~~~recJ~~~recJ_1	brown
recO	brown
recT_1~~~recT_2~~~recT	brown
rep_3~~~rep_1~~~rep_2~~~rep	brown
rfaG~~~rfaG_2~~~rfaG_1	brown
rffH~~~rffH_2~~~rffH_1	brown
rhaR_2~~~rhaS_3~~~rhaR_3~~~rhaS_5~~~rhaR_4~~~rhaR_1	brown
rhtB~~~rhtB_1~~~rhtB_2	brown
ribD~~~ribD_2~~~ribD_1	brown
rimK~~~rimK_1~~~rimK_2	brown
rlmF~~~rlmF_1~~~rlmF_2	brown
rnb_4~~~rnb~~~rnb_3~~~rnb_2~~~rnb_1	brown
rnhA~~~rnhA_1~~~rnhA_2	brown
rnk~~~rnk_1~~~rnk_2	brown
rob_2~~~rob_1~~~soxS_1~~~rhaR_1~~~rhaR_6~~~rhaR_4~~~rhaR_3~~~rhaR_2~~~rhaR_5~~~soxS_2	brown
rplE_2~~~rplE~~~rplE_1	brown
rplF	brown
rpnD~~~rpnA_2	brown
rpoB_2~~~rpoB_3~~~rpoB_4~~~rpoB_6~~~rpoB_8~~~rpoB_7~~~rpoB_1~~~rpoB	brown
rpoC_5~~~rpoC_4~~~rpoC_3~~~rpoC_2~~~rpoC_1~~~rpoC	brown
rpoD_2~~~rpoD_1~~~rpoD	brown
rpsC~~~rpsC_2	brown
rsmJ_2~~~rsmJ_1~~~rsmJ	brown
rsuA_2~~~rsuA~~~rsuA_1	brown
rusA_1~~~rusA_2~~~rusA~~~rusA_3~~~rusA_5	brown
rusA_1~~~rusA_3~~~rusA_2~~~rusA_4~~~rusA~~~rusA_5~~~rusA_6~~~rusA_7	brown
rutB~~~rutB_3~~~rutB_2~~~rutB_1	brown
sbmA_2~~~sbmA_1~~~sbmA	brown
scpA_2~~~scpA_1~~~scpA~~~icmF	brown
scpB~~~scpB_2~~~scpB_1	brown
scpC~~~scpC_1~~~scpC_2~~~scpC_3	brown
sdhD	brown
seqA	brown
sfmC~~~sfmD_2~~~sfmD_1~~~sfmD_3~~~sfmD~~~sfmC_1	brown
sgbE~~~sgbE_2~~~araD_2~~~araD_1~~~sgbE_1	brown
slt~~~slt_1~~~slt_2	brown
sodA_2~~~sodA~~~sodA_1	brown
sodB~~~sodB_2~~~sodB_1	brown
spaS_2~~~spaS_1~~~spaS	brown
speF_2~~~speC_3~~~speC_2~~~speF_1~~~speF~~~speF_3	brown
srlR_1~~~srlR_4~~~ulaR_3~~~srlR_5	brown
srmB_1~~~srmB_3~~~srmB_2	brown
ssnA~~~ssnA_1~~~ssnA_2	brown
sufC_2~~~sufC~~~sufC_1	brown
tdh_3~~~tdh_1~~~tdh_2~~~tdh_4	brown
teaB~~~siaQ	brown
tesB~~~tesB_1~~~tesB_2	brown
tfaE_2~~~tfaE_3~~~ylcG~~~ylcG_2	brown
tgt_2~~~tgt_1~~~tgt	brown
thiD~~~thiD_2~~~thiD_1	brown
thiI_1~~~thiI_2~~~thiI	brown
tmk_1~~~tmk_2	brown
tmk_3	brown
tolB_2~~~tolB_1~~~tolB	brown
topB_2~~~topB~~~topB_1	brown
tqsA_1~~~tqsA~~~tqsA_2	brown
treC~~~treC_2~~~treC_1	brown
trpR	brown
truD_2~~~truD_1~~~truD	brown
tsaB~~~tsaB_2~~~tsaB_1	brown
tsaD~~~tsaD_2~~~tsaD_1	brown
tsaR_1~~~tsaR_2~~~hdfR_1	brown
ttdB_1~~~ttdB_2~~~ttdB	brown
tyrR_2~~~tyrR_1~~~tyrR	brown
tyrS_1~~~tyrS~~~tyrS_2	brown
ubiJ_2	brown
udk~~~udk_2~~~udk_1	brown
ugd~~~ugd_2~~~ugd_1~~~wecC_2~~~wecC_1~~~ugd_3	brown
ugpA_2~~~ugpA_1~~~ugpA	brown
ugpC_1~~~ugpC_2~~~ugpC~~~btuD_1	brown
ugpQ~~~ugpQ_2	brown
uhpC~~~uhpC_1~~~uhpC_2	brown
uspB	brown
uvrD_2~~~rep_2~~~uvrD_1~~~uvrD	brown
vgrG1~~~symE_8~~~symE_3~~~symE~~~symE_1~~~symE_2~~~symE_5~~~symE_6~~~symE_4	brown
wzc~~~wzc_1~~~wzc_2	brown
wzyE~~~wzyE_2~~~wzyE_1	brown
xanQ_2~~~xanQ_1~~~xanQ	brown
xdhA_2~~~paoC_1~~~hcrA~~~xdhA_1	brown
xerC_2~~~xerC_4~~~xerC_3~~~xerC_1	brown
xerC_2~~~xerD_1~~~xerD_2~~~xerC_1~~~xerD_3~~~xerC_4~~~xerC_3	brown
xerC_7~~~xerD_1~~~xerD_3~~~xerC_1~~~xerC_4~~~xerD_2	brown
xseA~~~xseA_1~~~xseA_2	brown
yadC~~~yadC_2~~~yadC_1	brown
yafJ_2~~~yafJ~~~yafJ_1	brown
yagU~~~yagU_2~~~yagU_1	brown
yajR_1~~~yajR_2~~~yajR	brown
ybaK~~~ybaK_1~~~ybaK_2	brown
ybdM~~~ybdM_1~~~ybdM_2~~~ybdM_3~~~ybdM_4	brown
ybgC	brown
ybhN~~~clsB~~~ybhN_2~~~clsB_1~~~clsB_2	brown
ybhN~~~ybhN_2~~~ybhN_1	brown
ybjN_1~~~ybjN_2~~~ybjN	brown
ycbX~~~ycbX_2~~~ycbX_1	brown
ycfZ~~~ycfZ_1~~~ycfZ_2	brown
yciO~~~yciO_1~~~yciO_2	brown
yciV~~~yciV_1~~~yciV_2	brown
ycjG~~~ycjG_2~~~ycjG_1	brown
ycjP~~~ycjP_2~~~ycjP_1	brown
ycjU~~~ycjU_1~~~ycjU_2	brown
ycjX_2~~~ycjX~~~ycjX_1	brown
ydcO~~~ydcO_1~~~ydcO_2	brown
ydfK_1~~~ydfK	brown
ydfO_2~~~ydfO_1~~~ydfO_3~~~ydfO	brown
ydhP~~~ydhP_1~~~sotB_2~~~ydhP_2	brown
yeaW_1~~~yeaW_2~~~yeaW	brown
yeaX_1~~~yeaX~~~yeaX_2	brown
yecD~~~yecD_2~~~yecD_1	brown
yecN_2	brown
yeeA_1~~~yeeA~~~yeeA_2	brown
yeeZ	brown
yeiP_2~~~yeiP_1~~~yeiP	brown
yeiR~~~yeiR_1~~~yeiR_2	brown
yejK_2~~~yejK_1~~~yejK	brown
yfcQ~~~yfcQ_2~~~yfcQ_1	brown
yfeW~~~yfeW_1~~~yfeW_2~~~yfeW_3	brown
yfeY~~~yfeY_1~~~yfeY_2	brown
yfeZ~~~yfeZ_2~~~yfeZ_1	brown
yfiH~~~yfiH_2~~~yfiH_1	brown
ygcB	brown
ygcS_2~~~ygcS_1~~~ygcS_4~~~fixB_2~~~ygcS_3~~~ygcS_5~~~ygcS	brown
ygdG~~~xni	brown
ygdR_1~~~ygdR_2	brown
ygeW~~~ygeW_2~~~ygeW_1	brown
ygeX~~~ygeX_2~~~ygeX_1	brown
ygfK~~~ygfK_1~~~ygfK_2	brown
yggS_1~~~yggS_2~~~yggS	brown
yghQ	brown
yhhQ_1~~~yhhQ~~~yhhQ_2	brown
yhjR	brown
yhjV~~~yhjV_2~~~yhjV_1	brown
yibL	brown
yidI~~~yidI_2	brown
yidK_1~~~yidK_2~~~yidK_3~~~yidK	brown
yihI_2~~~yihI_1~~~yihI	brown
yihN~~~yihN_1~~~yihN_2	brown
yihR_2~~~yihR~~~yihR_1	brown
yjcS_1~~~yjcS~~~yjcS_2~~~yjcS_3	brown
yjeO~~~yjeO_2~~~yjeO_1	brown
yjjG_1~~~yjjG_2~~~yjjG	brown
yjjI_2~~~yjjI_1~~~yjjI	brown
yjjV~~~yjjV_1~~~yjjV_2~~~dtd3	brown
ymgC	brown
ynbA_2~~~ynbA~~~ynbA_1	brown
ynbC~~~ynbC_2~~~ynbC_1	brown
yncE_1~~~yncE_2~~~yncE	brown
ypeA	brown
yqcC	brown
yqjI~~~yqjI_1~~~yqjI_2	brown
yraI_1~~~lpfB_2~~~yraI_2~~~focC_2~~~focC_1~~~fimC_2~~~focC	brown
yrdA_2~~~caiE_2~~~yrdA_3~~~yrdA_1	brown
ytfJ_2~~~ytfJ_1	brown
zntB~~~zntB_2~~~zntB_1	brown
znuA	brown
zur~~~zur_2~~~zur_1	brown
acrB_4~~~mdtB_1~~~acrB_2~~~acrB_3~~~mexB_2~~~mexB~~~ttgE~~~acrB_1~~~mdtF_2~~~acrF_1~~~mdtF_1~~~acrB_5	green
aglB_2~~~aglB_1~~~aglB	green
allA~~~allA_1~~~allA_2	green
allR_1~~~allR_2~~~allR	green
ansB_1~~~ansB_2~~~ansB	green
apbC~~~apbC_2~~~apbC_1	green
argE_1~~~argE_2~~~dapE_2~~~dapE_3	green
aroE~~~aroE_1	green
aroG_3~~~aroG_2~~~aroG_1~~~aroG	green
artQ~~~artQ_2~~~artQ_1	green
bcp_2~~~bcp~~~bcp_1	green
bdcR~~~bdcR_2~~~bdcR_1	green
bioC	green
brnQ_1~~~brnQ~~~brnQ_2~~~brnQ_3	green
chbC~~~chbC_1~~~chbC_2~~~chbC_3	green
chbF~~~chbF_1~~~chbF_2	green
chpB	green
chuR_2~~~chuR_1~~~chuR_3~~~atsB~~~chuR	green
clcD_2~~~yqhI~~~clcD_1	green
clpV1~~~clpV1_1~~~clpV1_4~~~clpV1_2~~~clpB_2	green
crcB	green
cscB~~~cscB_1~~~cscB_2	green
csdE	green
csgA~~~csgA_1	green
cueO_2~~~cueO_3~~~cueO~~~cueO_1	green
cynR_1~~~cynR_3~~~cynR_2~~~oxyR_1~~~pgrR_1~~~hdfR_2	green
cytR_3~~~degA~~~cytR_2	green
deoC~~~deoC_1~~~deoC_2	green
dgkA	green
dinI~~~dinI_3	green
dkgA~~~dkgA_2~~~dkgA_1	green
dmsB_2~~~dmsB_1	green
dmsC_1~~~dmsC_3~~~dmsC_2	green
dmsD~~~dmsD_1~~~dmsD_2	green
dnaT~~~dnaT_3~~~dnaT_2~~~dnaC	green
draG~~~tri1	green
dsbC~~~dsbC_2~~~dsbC_1	green
dsbG~~~dsbG_1~~~dsbG_2	green
ebgA~~~ebgA_3~~~ebgA_2~~~ebgA_1	green
eda~~~eda_2~~~eda_1	green
edcC_2~~~edcC~~~edcC_1	green
efeO~~~efeO_2~~~efeO_1	green
envZ~~~envZ_2~~~envZ_1	green
eptA~~~eptA_1~~~eptA_2	green
eutC~~~eutC_2~~~eutC_1	green
fabG~~~fabG_1~~~fabG_2	green
fhuB_2~~~fhuB~~~btuC_1~~~fhuB_1~~~fhuB_3	green
fimC_1~~~focC~~~focC_1~~~focC_2	green
fimD~~~fimD_2~~~fimD_1~~~fimD_3	green
fimF_2~~~fimF~~~fimF_1	green
flgF~~~flgF_2~~~flgF_1	green
fliI_2~~~fliI_3~~~fliI_1~~~fliI	green
fliO	green
fliP_2~~~fliP_1~~~fliP	green
fliR~~~fliR_1~~~fliR_2~~~fliR_3	green
focB_2~~~focB_1~~~focB	green
fryA_2~~~fryA_1~~~fryA_3~~~rhaR_4	green
fryC_1~~~fryC_2~~~fryC~~~fryB_1~~~fryC_3	green
fur	green
gldA~~~gldA_1~~~gldA_2	green
gltD_2~~~hyfA_2~~~hyfA_5~~~gltD_1	green
gpsA~~~gpsA_1~~~gpsA_2~~~gpsA_3	green
grcA	green
group_10309	green
group_10875	green
group_1338	green
group_155	green
group_2268	green
group_24097	green
group_29454	green
group_30092	green
group_30093	green
group_30116	green
group_30765	green
group_31091	green
group_31171	green
group_31196	green
group_31359	green
group_31399	green
group_31554	green
group_31784	green
group_31948	green
group_32360	green
group_32471	green
group_32488	green
group_32779	green
group_32968	green
group_33328	green
group_33329	green
group_3335	green
group_33560	green
group_33998	green
group_34149	green
group_34327	green
group_34767	green
group_34895	green
group_34951	green
group_383	green
group_421	green
group_4402	green
group_4455	green
group_445	green
group_450	green
group_50	green
group_5112	green
group_5756	green
group_8937	green
group_9370	green
group_9372	green
group_9529	green
group_961	green
grxD	green
guaC_1~~~guaC_2~~~guaC	green
gudP_1~~~gudP_2~~~gudP	green
hcpA_2~~~hcpA_1~~~hcpA_3~~~hcpA_4~~~hcpA	green
hdfR_2~~~cmpR~~~oxyR_2~~~cynR_2~~~catM_1~~~oxyR_1~~~cmpR_1~~~allS_2	green
hflX_1~~~hflX~~~hflX_2	green
higA~~~higA_2~~~higA_1	green
hisP~~~hisP_2~~~hisP_1	green
hisQ~~~hisQ_1~~~hisQ_2	green
hlyE~~~hlyE_2~~~hlyE_1	green
hpf	green
hyaD	green
hyfE_2~~~hyfE_1~~~hyfE	green
hyfG_1~~~hyfG_2~~~hyfG~~~nuoC_2~~~ndhB_2~~~ndhB_1~~~nuoC_1~~~ndhB_3	green
hyi~~~hyi_2~~~hyi_1	green
ilvH_1~~~ilvH_2~~~ilvH	green
kbaZ_2~~~kbaZ~~~kbaZ_1	green
kdpE~~~kdpE_1~~~rssB_2~~~kdpE_2	green
lafU	green
lamB~~~lamB_1~~~lamB_2	green
lnt_2~~~lnt~~~lnt_3~~~lnt_4~~~lnt_1	green
ltaE_3~~~ltaE_4~~~ltaE_1~~~ltaE_2~~~ltaE	green
malZ~~~malZ_1~~~malZ_2~~~malZ_3	green
mepM_1~~~mepM~~~mepM_2	green
mliC	green
mltD_1~~~mltD_2~~~mltD	green
moaA~~~moaA_2	green
mog_2~~~mog_1~~~mog	green
motA~~~motA_2~~~motA_1	green
murD~~~murD_1~~~murD_2	green
ndhF~~~ndhS~~~cutS	green
nlpE~~~nlpE_1~~~nlpE_2	green
nudG~~~nudG_1~~~nudG_2~~~rppH_2	green
ompX_1~~~ompX_3~~~ompX	green
panE_1~~~panE_2~~~panE	green
pdeG_1~~~pdeG_2~~~pdeG	green
pflB_2~~~pflB_1~~~pflB_3~~~pflB	green
pgk_1~~~pgk_2~~~pgk	green
phnC~~~artM_3~~~btuD_4~~~artM_1~~~btuD_5	green
phnK_1~~~phnK_2~~~phnK	green
phnP~~~phnP_2~~~phnP_1	green
phoE~~~phoE_1~~~phoE_2	green
phoR~~~phoR_2~~~phoR_1	green
pksC	green
ppc~~~ppc_1~~~ppc_2	green
prc_2~~~prc_1~~~prc	green
prfA_1~~~prfA~~~prfA_2	green
prpB~~~prpB_1~~~prpB_2	green
ptsG_3~~~ptsG_2~~~ptsG_1~~~ptsG	green
putP~~~putP_2~~~putP_1	green
qorA~~~qorA_1~~~qorA_2	green
rapA_2~~~rapA_1~~~rapA	green
RBKS~~~kdgK_1~~~kdgK_2~~~RBKS_3~~~RBKS_1~~~RBKS_2	green
rbsB_3~~~rbsB_2~~~rbsB_4~~~rbsB~~~rbsB_1	green
rcsA~~~rcsA_2~~~rcsA_1	green
rdgB~~~rdgB_1~~~rdgB_2	green
rhaB~~~rhaB_1~~~rhaB_2~~~rhaB_3	green
rhsD_1~~~rhsD_3~~~rhsD_2~~~rhsD_6~~~rhsD_4~~~rhsD_8~~~rhsD_5~~~rhsD_9~~~rhsD_7~~~rhsC_2~~~rhsC_7	green
rhsD_3~~~rhsD_6~~~rhsD_4~~~rhsD_7~~~rhsD_2~~~rhsC_2~~~rhsC_6~~~rhsD_1~~~rhsD_5~~~rhsD~~~rhsC_4~~~rhsD_9	green
rlmC~~~rlmC_2~~~rlmC_1	green
rlmN_1~~~rlmN_2~~~rlmN	green
rluA_2~~~rluA~~~rluA_1	green
rnt_2~~~rnt~~~rnt_1	green
rplU	green
rpoN_1~~~rpoN_2~~~rpoN	green
rpsG	green
rpsS	green
rssB_1~~~rssB_2~~~rssB~~~rssB_3	green
sacA_1~~~sacA_2~~~sacA	green
sfmA	green
sfmC~~~sfmC_1~~~sfmC_2	green
sfmH_1~~~sfmF~~~sfmH~~~sfmH_2	green
sgrR_1~~~sgrR_3~~~sgrR_2	green
sohB~~~sohB_2~~~sohB_1	green
srmB_2~~~srmB_1~~~srmB~~~srmB_3	green
tabA_1~~~tabA_2~~~tabA_3~~~tabA	green
talB_1~~~talB_2~~~talB	green
tatE	green
tdcD~~~tdcD_2~~~tdcD_1	green
tmcA~~~tmcA_2~~~tmcA_1~~~tmcA_3	green
tnaB~~~tnaB_1~~~tnaB_2	green
tolA~~~tolA_1~~~tolA_2	green
trpC_4~~~trpC~~~trpC_1~~~trpC_2	green
ttdA~~~ttdA_1~~~ttdA_2	green
ttdT_2~~~ttdT_3~~~ttdT_1	green
ubiX~~~ubiX_2~~~ubiX_1	green
ugpB_1~~~ugpB_2~~~ugpB	green
wecE_1~~~wecE_2~~~wecE	green
xthA~~~xthA_2~~~xthA_1	green
ybdG_2~~~ybdG~~~ybdG_1	green
ybeM~~~ybeM_1~~~ybeM_2	green
ybhL~~~ybhL_2~~~ybhL_1	green
ybiT_1~~~ybiT_2~~~ybiT	green
ybjO~~~ybjO_1~~~ybjO_2	green
ycbV~~~ycbV_2~~~ycbV_1	green
ycjY_2	green
ycjY_3~~~ycjY_2~~~ycjY_1	green
ydcF~~~ydcF_1~~~ydcF_2	green
ydcZ~~~ydcZ_1~~~ydcZ_2	green
ydjA	green
yedJ~~~yedJ_2~~~yedJ_1	green
yeeW~~~pduV_1~~~yeeW_2	green
yegT~~~yegT_1~~~yegT_2	green
yehD_2~~~yehD~~~yehD_1~~~yehD_3	green
yehL_2~~~yehL_1~~~yehL	green
yfcR	green
yfdC~~~yfdC_2~~~yfdC_1	green
yfhM~~~yfhM_1~~~yfhM_2~~~yfhM_3	green
ygfA~~~ygfA_1~~~ygfA_2	green
yggP~~~yggP_3~~~yggP_1~~~yggP_2	green
ygjV~~~ygjV_1~~~ygjV_2	green
yhhT_2~~~yhhT_1~~~yhhT_3	green
yibN~~~yibN_2~~~yibN_1	green
yjjW_2~~~yjjW~~~cutD_2~~~yjjW_1	green
ynaI~~~ynaI_2~~~ynaI_1	green
yniD	green
yqjC	green
zapA	green
znuB~~~znuB_1~~~znuB_2	green
ampG_2	green-yellow
ascG~~~ascG_2~~~ascG_1	green-yellow
baeR~~~baeR_1~~~rssB_2~~~baeR_2	green-yellow
baeS~~~baeS_2~~~baeS_1	green-yellow
bluR~~~bluR_1~~~bluR_2	green-yellow
btuB_3~~~btuB_2~~~cirA_1~~~btuB_1~~~cirA_2~~~btuB_5	green-yellow
cmtB~~~cmtB_2	green-yellow
cobC~~~cobC_1~~~cobC_2	green-yellow
cysI_2~~~cysI_1~~~cysI	green-yellow
dhbE_1~~~dhbE	green-yellow
elfD~~~elfD_1	green-yellow
entF_2~~~entF_3~~~entF_4~~~entF_1~~~entF	green-yellow
feaR_2~~~feaR~~~feaR_1	green-yellow
fre~~~fre_2~~~fre_1	green-yellow
fryB_1	green-yellow
fyuA_1~~~fyuA_2~~~fyuA	green-yellow
group_24561	green-yellow
group_25347	green-yellow
group_25348	green-yellow
group_32410	green-yellow
group_32455	green-yellow
group_32712	green-yellow
group_4030	green-yellow
group_4825	green-yellow
group_738	green-yellow
group_8349	green-yellow
hupB	green-yellow
irtA~~~btuD_1~~~btuD_4	green-yellow
ldrD_4~~~ldrD_2~~~ldrD	green-yellow
mbtB_1~~~mbtB_2~~~dltA~~~mbtB~~~angR~~~dltA_1~~~dltA_3~~~dltA_4	green-yellow
mbtI~~~mbtI_1~~~mbtI_2	green-yellow
mioC	green-yellow
mobA~~~mobA_2~~~mobA_1	green-yellow
murC_2~~~murC_1~~~murC	green-yellow
murR_2~~~murR_1	green-yellow
nikA_2	green-yellow
nrdH	green-yellow
panB~~~panB_1	green-yellow
pikAV_1~~~pikAV	green-yellow
pksR~~~COQ5~~~ppsE_2~~~ppsE~~~COQ5_2~~~ppsC~~~COQ5_1~~~ppsE_4	green-yellow
ppx_1~~~ppx_2~~~ppx	green-yellow
recE_2~~~recE~~~recE_1	green-yellow
relA_3~~~relA_2~~~relA_1~~~relA	green-yellow
rihC_1~~~rihC_2~~~rihC	green-yellow
rpsE	green-yellow
serC_1~~~serC_2~~~serC	green-yellow
sxy~~~sxy_1~~~sxy_2	green-yellow
tas_1~~~tas_2~~~tas	green-yellow
trmD_2~~~trmD_1~~~trmD	green-yellow
ulaR_2~~~ulaR_1~~~ulaR	green-yellow
ybeY	green-yellow
ycaO~~~ycaO_1	green-yellow
ygbE~~~ygbE_2~~~ygbE_1	green-yellow
ampC~~~ampC_1~~~ampC_2~~~ampC_3	magenta
bglF_2~~~bglF_3~~~bglF_1~~~bglF_4~~~bglF	magenta
cho~~~cho_1~~~cho_2	magenta
clpX~~~clpX_2~~~clpX_1	magenta
deaD_1~~~deaD~~~deaD_2~~~deaD_3	magenta
dsbD~~~dsbD_2~~~dsbD_1	magenta
entE_2~~~entE~~~entE_1~~~entE_3	magenta
exuT_1~~~exuT_2~~~exuT_4~~~exuT_3	magenta
fic~~~fic_2~~~fic_1	magenta
fliC~~~fljB~~~fliC_2	magenta
flxA~~~flxA_1~~~flxA_2	magenta
folX	magenta
fruA_2~~~manP~~~manP_2~~~manP_1~~~fruA_1~~~fruA_3	magenta
glaR~~~glaR_1	magenta
gmd_1~~~gmd~~~gmd_2~~~fcl_2~~~fcl~~~fcl_1	magenta
group_10056	magenta
group_10062	magenta
group_10643	magenta
group_10994	magenta
group_1698	magenta
group_242	magenta
group_25555	magenta
group_27434	magenta
group_2860	magenta
group_32457	magenta
group_32733	magenta
group_32872	magenta
group_32984	magenta
group_33074	magenta
group_34536	magenta
group_34804	magenta
group_34808	magenta
group_35213	magenta
group_3877	magenta
group_4428	magenta
group_4536	magenta
group_4549	magenta
group_5124	magenta
group_5665	magenta
group_6585	magenta
group_6624	magenta
group_7341	magenta
group_893	magenta
group_926	magenta
gsiA~~~gsiA_1~~~gsiA_2~~~btuD_3	magenta
ilvC_2~~~ilvC_1~~~ilvC	magenta
ilvD_2~~~ilvD~~~ilvD_1~~~ilvD_3	magenta
ilvG~~~ilvG_1~~~ilvG_2	magenta
lsrD_2~~~lsrD_3~~~lsrD_1~~~lsrD	magenta
lsrR~~~lsrR_1	magenta
nanA_2~~~nanA_1~~~nanA	magenta
pagP	magenta
phnI_2~~~phnI~~~phnI_1	magenta
pldB_2~~~pldB~~~pldB_1	magenta
ppiA	magenta
purH_1~~~purH_2~~~purH	magenta
RBKS~~~rbsK_2~~~rbsK_1~~~rbsKrbiA	magenta
rfaP~~~rfaP_1~~~rfaP_2~~~rfaP_4~~~rfaP_3	magenta
rhsA~~~rhsB~~~rhsA_2~~~rhsA_1	magenta
rhsC_5~~~rhsC_6~~~rhsC_2~~~rhsC_1~~~rhsC_3~~~rhsD_3~~~rhsD_4~~~rhsD_8~~~rhsD_1~~~rhsD_5~~~rhsD_6~~~rhsC_8~~~rhsC_4~~~rhsC_9~~~rhsC_7	magenta
rrrD_2~~~rrrD_1~~~rrrD_3~~~rrrD_5~~~rrrD_6~~~rrrD_10~~~rrrD_9~~~rrrD_4	magenta
sapB_2~~~hdeB~~~sapB_1~~~srpB	magenta
sprT~~~sprT_1~~~sprT_2	magenta
tsaC	magenta
vgrG1_3	magenta
yccS~~~yccS_1~~~yccS_2~~~yccS_3	magenta
yehF_2	magenta
yigL	magenta
ynhF	magenta
accA_2~~~accA~~~accA_1	pink
ansA~~~ansA_2~~~ansA_1	pink
argE_1~~~argE_2	pink
bamA_1~~~bamA_2~~~bamA	pink
cdgI~~~cdgI_2~~~cdgI_1	pink
cdsA	pink
chrR~~~chrR_2~~~chrR_1	pink
cnu	pink
corA_2~~~corA~~~corA_3~~~corA_1	pink
crfC~~~crfC_2~~~crfC_1~~~crfC_3	pink
csgD~~~csgD_1~~~csgD_2	pink
cysA_1~~~cysA~~~cysA_2	pink
cysM~~~trpB_2~~~trpB_1	pink
cysP_1~~~cysP~~~cysP_2	pink
cysT	pink
cysW~~~cysW_1~~~cysW_2	pink
dadA_1~~~dadA_3~~~dadA_2~~~dadA_4~~~dadA_5	pink
dmlR_4~~~pgrR_3~~~dmlR_3~~~cysL_1~~~cysL_2~~~pgrR_1~~~pgrR_4~~~pgrR_2~~~yahB_3~~~dmlR_2	pink
dnaE_2~~~dnaE_3~~~dnaE_1~~~dnaE	pink
dtpA~~~dtpA_1~~~dtpA_2	pink
dusA~~~dusA_1~~~dusA_2	pink
dxr~~~dxr_2~~~dxr_1	pink
eptC_1~~~eptC~~~eptC_2	pink
fabZ	pink
fadR~~~fadR_1~~~fadR_2	pink
flgA~~~flgA_2~~~flgA_1	pink
flgM	pink
flgN	pink
fliS~~~fliS_1~~~fliS_2	pink
frr	pink
gapA_1~~~gapA_2~~~gapA	pink
glsA1~~~glsA1_1~~~glsA1_2	pink
group_14891	pink
group_21169	pink
group_24407	pink
group_28985	pink
group_29329	pink
group_32904	pink
group_3322	pink
group_33492	pink
group_34793	pink
group_34882	pink
group_34923	pink
grxB_1~~~grxB~~~grxB_2	pink
gstA~~~gstA_1~~~gstA_2	pink
hisA	pink
hisB~~~hisB_1~~~hisB_2	pink
hisC~~~hisC_1~~~hisC_2	pink
hisD~~~hisD_2~~~hisD_1	pink
hisF~~~hisF_1~~~hisF_2	pink
hisG~~~hisG_1~~~hisG_2~~~hisG_3	pink
hisH~~~hisH_1~~~hisH_2	pink
hisI~~~hisI_1	pink
ispU	pink
ldcC_2~~~ldcC_1~~~ldcC	pink
lpxA~~~lpxA_2~~~lpxA_1	pink
lpxB_2~~~lpxB_1~~~lpxB~~~lpxB_3	pink
lpxD	pink
lpxL~~~lpxP_2~~~lpxL_1~~~lpxL_2	pink
malY~~~malY_3~~~malY_2~~~malY_1~~~malY_4	pink
nth	pink
pldA_1~~~pldA~~~pldA_2	pink
pncA~~~pncA_1~~~pncA_2	pink
pyrC~~~pyrC_1~~~pyrC_2	pink
pyrH_2~~~pyrH_1~~~pyrH	pink
qseB~~~qseB_1~~~qseB_2	pink
qseC~~~qseC_1~~~qseC_2~~~qseC_3	pink
rdgC~~~rdgC_2~~~rdgC_1	pink
rlmB_1~~~rlmB_2~~~rlmB	pink
rluF~~~rluF_1~~~rluF_2~~~rluF_3	pink
rne~~~rne_1~~~rne_2	pink
rnhB~~~rnhB_2~~~rnhB_1	pink
rpsB_1~~~rpsB_2~~~rpsB	pink
rseP~~~rseP_1~~~rseP_2	pink
rsxB~~~rsxB_2	pink
rsxC_1~~~rsxC_2~~~rsxC	pink
rsxD~~~rsxD_1~~~rsxD_2	pink
rsxE~~~rsxE_1	pink
rsxG	pink
sbcC~~~sbcC_2~~~sbcC_1	pink
sbcD~~~sbcD_1~~~sbcD_2~~~cpdA_1	pink
sbnD~~~mdtG_1~~~mdtG_2~~~mdtG_3~~~sbnD_1~~~mdtG	pink
skp_2~~~skp_1~~~skp	pink
solA~~~solA_1~~~solA_2	pink
sppA~~~sppA_1~~~sppA_2	pink
sspA~~~sspA_1~~~sspA_2	pink
talB_2~~~tal~~~tal_2~~~tal_1~~~talB_1	pink
tilS~~~tilS_2~~~tilS_1	pink
tktB_2~~~tktB_1~~~tktB	pink
trmA_2~~~trmA~~~trmA_1	pink
tsf_1~~~tsf~~~tsf_2	pink
ubiD_2~~~ubiD_3~~~ubiD_1~~~ubiD	pink
ucpA~~~ucpA_1~~~ucpA_2	pink
ulaA~~~ulaA_2~~~ulaA_3~~~ulaA_1	pink
umuC_2~~~umuC_1~~~umuC~~~umuC_3~~~dinB_2	pink
umuD_2~~~umuD	pink
yaeQ_2~~~yaeQ_1~~~yaeQ	pink
yceB~~~yceB_1~~~yceB_2	pink
yceF	pink
yceI~~~yceI_1~~~yceI_2	pink
yceJ~~~yceJ_1~~~yceJ_2	pink
yceO	pink
ycgM~~~ycgM_2~~~ycgM_1	pink
ydgK	pink
yeaD~~~yeaD_1~~~yeaD_2	pink
yieH~~~yieH_2~~~yieH_1	pink
barA_1~~~barA~~~barA_2~~~barA_3	purple
dcuD_1~~~dcuD_3~~~dcuD_2	purple
dusB_3~~~dusB_2~~~dusB_1~~~dusB	purple
entB_2~~~entB_1~~~entB	purple
epsE_2~~~epsE_1~~~epsE_3~~~epsE_4	purple
epsG~~~pulG	purple
epsH_1~~~epsH~~~epsH_2	purple
fadB_1~~~fadB_3~~~fadB_2~~~fadB	purple
gap_2~~~gapA1~~~gap~~~gap_1~~~epd_1~~~epd_2	purple
glcA_2~~~glcA_1~~~glcA	purple
glcB~~~glcB_2~~~glcB_1	purple
glcC~~~nanR_2~~~nanR_1~~~nanR_3	purple
glgB~~~glgB_2~~~glgB_1	purple
glgX~~~glgX_1~~~glgX_2	purple
glyE~~~glyD~~~gspA_3	purple
group_25174	purple
group_29615	purple
group_3162	purple
group_32228	purple
group_32291	purple
group_33949	purple
group_58	purple
group_750	purple
group_82	purple
gspA_1~~~gspA_2~~~gspA	purple
gspK~~~gspK_2~~~gspK_1	purple
gyrA~~~gyrA_1~~~gyrA_2	purple
holC	purple
lemA	purple
lldR_2~~~glcC_1~~~nanR_1~~~lldR_1	purple
lutA_2~~~lutA_1	purple
mcbA_2~~~mcbA	purple
mutM_1~~~mutM_2~~~mutM	purple
ndhB_3~~~ndhB_1~~~mnhA1~~~nuoL_2~~~nuoL_1~~~mrpA~~~ndhD~~~ndhB_2	purple
ndhI_2~~~ndhI_1~~~nuoI_1~~~nuoI_2~~~ndhI	purple
pckA_2~~~pckA_1~~~pckA	purple
pdeR_1~~~pdeR~~~pdeR_2	purple
pppA~~~pppA_1~~~pppA_2	purple
prpR~~~prpR_1~~~prpR_2~~~norR_4	purple
rfaL	purple
rfaP~~~rfaP_2	purple
rfaY_1~~~rfaY_2~~~rfaY	purple
rlmD~~~rlmD_1~~~rlmD_3~~~rlmD_2	purple
rrrD_1~~~rrrD_5~~~rrrD_2~~~rrrD_3~~~rrrD_4	purple
sctC~~~gspD2_2~~~gspD2_1~~~gspD2	purple
spoT_2~~~spoT_1~~~spoT	purple
srlR_1~~~ulaR_1~~~srlR_3~~~ulaR_2~~~srlR_5	purple
suhB	purple
truC~~~truC_1~~~truC_2	purple
ubiB~~~ubiB_2~~~ubiB_1	purple
ulaD~~~ulaD_2~~~ulaD_1	purple
xcpW	purple
ydiV~~~ydiV_2~~~ydiV_1	purple
yghE	purple
yghG~~~gspS2	purple
yghO~~~yghO_2~~~yghO_1	purple
yicL~~~yicL_2~~~yicL_1	purple
yihP_2~~~yihP_1~~~yihP_3~~~yihP	purple
yihP_2~~~yihP_1~~~yihP_3~~~yihP~~~yihP_4	purple
yihQ~~~yihQ_3~~~yihQ_2~~~yihQ_1	purple
yihS~~~yihS_1~~~yihS_2	purple
yihT~~~yihT_2~~~yihT_1	purple
yihU~~~yihU_1~~~yihU_2	purple
ynfE_3~~~ynfE_2~~~ynfE_1~~~ynfE~~~napA_1	purple
axe16A~~~xynZ	red
bglB_1~~~bglB_2~~~bglB	red
bglF_1~~~bglF_2~~~bglF_3	red
bglG_1~~~bglG~~~bglG_2	red
bglH_2~~~bglH_3~~~bglH_4~~~bglH_1	red
bioD1_2~~~bioD1_1	red
cbrB	red
chiP_1~~~chiP_2~~~chiP_3~~~chiP	red
chuR_1~~~moaA_2~~~chuR_2~~~atsB	red
cinA~~~pncC_2~~~pncC_3~~~pncC_1	red
cntO_1~~~cntO~~~fiu_1~~~btuB_2~~~fecA~~~btuB_1~~~btuB_3~~~fecA_1~~~btuB_4~~~cntO_2	red
dgoT_2~~~dgoT_1~~~dgoT	red
dinG_2~~~dinG~~~dinG_1~~~dinG_3~~~dinG_4	red
epsM_2~~~epsM~~~epsM_1	red
etk_1~~~etk~~~etk_2~~~etk_3	red
etp	red
eutD~~~eutD_2~~~eutD_1	red
fdm~~~tdh_1	red
fixA_3~~~fixA_1~~~fixA_2~~~etfA~~~fixB_2~~~fixB_3~~~fixB_1	red
flgH	red
flhA_2~~~flhA_1~~~flhA_3	red
fliK~~~fliK_1~~~fliK_2	red
frlA_3~~~frlA~~~frlA_2~~~frlA_1	red
frlB_1~~~frlB~~~frlB_2	red
frlC~~~frlC_1~~~frlC_2	red
frlD_1~~~frlD~~~frlD_2	red
frlR	red
gabD_2~~~gabD_1~~~gabD_3~~~gabD	red
gadX_2~~~gadX_1~~~gadX	red
gamA_2~~~nagB_3~~~nagB_2~~~gamA~~~nagB_4~~~nagB_1	red
gcvT_1~~~gcvT_2~~~gcvT	red
gfcB_1~~~gfcB_2	red
glpR_1~~~glcR~~~srlR_2~~~glcR_2	red
gltC_2~~~gltC_1	red
greB~~~greB_2~~~greB_1	red
group_10846	red
group_10935	red
group_1172	red
group_1173	red
group_1379	red
group_16	red
group_21564	red
group_2354	red
group_2414	red
group_2482	red
group_25096	red
group_25239	red
group_263	red
group_2797	red
group_28081	red
group_2918	red
group_29547	red
group_29987	red
group_30065	red
group_30138	red
group_31060	red
group_32016	red
group_32263	red
group_32273	red
group_32285	red
group_32290	red
group_32680	red
group_32750	red
group_3303	red
group_33189	red
group_33512	red
group_33549	red
group_33991	red
group_3864	red
group_3911	red
group_4226	red
group_5200	red
group_793	red
group_8608	red
group_9040	red
group_9147	red
group_9885	red
hcpA_5~~~hcpA_1~~~hcpA_3~~~hcpA	red
higA_2~~~higA_1~~~higA	red
hipB	red
hokB	red
hscC~~~hscC_2~~~hscC_1	red
hybO_2~~~hybO_1~~~hybO	red
icsA_2~~~icsA~~~icsA_1~~~icsA_3	red
intQ~~~intQ_1~~~xerC_2~~~intQ_2~~~intQ_3	red
intQ~~~intQ_1~~~xerC_3~~~intQ_3~~~intQ_2	red
iprA_1~~~iprA_2~~~iprA	red
kefG~~~azoR_2~~~kefF_1~~~azoR_1	red
leuC_3~~~leuC_2~~~leuC_1	red
leuD	red
ltnD~~~ltnD_1~~~ltnD_2	red
mazE	red
mazF	red
mepH_1~~~mepH_2	red
mipA_2~~~mipA_3~~~mipA_1	red
mngA~~~mngA_3~~~mngA_2~~~mngA_1	red
mngB~~~mngB_1~~~mngB_2~~~mngB_3~~~mngB_4	red
mngR_2~~~mngR_1~~~mngR_3~~~mngR	red
mrcB_1~~~mrcB_2~~~mrcB_3~~~mrcB	red
mutS2	red
napD	red
nfsA	red
nudL	red
otnI~~~otnI_2~~~otnI_1	red
otnK~~~otnK_2~~~otnK_1	red
paoA_1~~~paoA_2~~~paoA	red
paoB_2~~~paoB~~~paoB_1	red
paoC_1~~~paoC_2~~~paoC	red
paoD~~~paoD_1~~~pgrR_3~~~paoD_2	red
papC_1~~~papC_2~~~papC_3~~~papC_4~~~papC_5	red
papC_1~~~papC_2~~~papC_3~~~papC_4~~~papC_6~~~papC_5	red
papC_2~~~papC_3~~~papC_1~~~papC_4~~~papC_5~~~papC~~~papC_6	red
papD_2~~~papD_1~~~yfcS_1~~~yfcS_2	red
papD~~~papD_2~~~papD_1~~~yfcS_1	red
pdeK_2~~~pdeK~~~pdeK_1	red
pdeN~~~pdeN_2~~~pdeN_1~~~pdeN_3	red
pgrR_1	red
pgrR_1~~~pgrR_2~~~dmlR_5~~~dmlR_6~~~pgrR	red
phoH~~~phoH_2~~~phoH_1	red
potA_2~~~potA_1~~~potA_3	red
potH~~~potH_1~~~potH_2	red
pphC~~~pphC_1~~~pphC_2	red
ppiC~~~prsA	red
prlF	red
rhaM	red
rhaS_1~~~rhaS_5~~~rhaS_2~~~rhaS_4	red
rhsC_2~~~rhsC_5~~~rhsC_1~~~rhsC_6~~~rhsC_3~~~rhsC_4~~~rhsC_8~~~rhsC_9~~~rhsD_2~~~rhsD_1~~~rhsD_4~~~rhsD_5~~~rhsD_3~~~rhsC_12	red
rhsC_5~~~rhsC_4~~~vgrG1_1~~~rhsC_7~~~rhsD_3~~~rhsC_3~~~rhsD_5~~~rhsD_1~~~rhsC_2~~~rhsC_14~~~rhsC_6~~~rhsD_7~~~rhsD_2~~~rhsD_4~~~rhsD_6~~~vgrG1_3~~~vgrG1_2~~~rhsC_1~~~rhsD_8~~~vgrG1~~~rhsD	red
rhsD_7~~~rhsD_2~~~rhsD_1~~~rhsD_3~~~rhsD_4~~~rhsD_9~~~rhsD_5~~~rhsD_8~~~rhsD_6~~~rhsD	red
rhtC_2~~~rhtC_3~~~rhtC_1~~~rhtC	red
rrrD_1~~~rrrD_2~~~rrrD_3	red
rsmF~~~rsmF_1~~~rsmF_2	red
ruvC	red
sadB~~~sadB_1~~~sadB_2	red
setA_2~~~setA~~~setA_1	red
sixA	red
speD_2~~~speD~~~speD_1	red
tonB	red
treA~~~treA_1~~~treA_2~~~treA_4	red
trkG~~~trkG_2~~~trkG_1	red
uidB_2~~~uidB_1~~~uidB	red
ulaE_2~~~ulaE_3~~~ulaE_1	red
[truncated: 2,093 more rows]

## Sheet: Table S5
Supplemental Table 5. Gene list for each module in WGCNA network based on Dcm methylation in gene regions.
Gene	Module
aat~~~aat_2~~~aat_1	blue
accA_2~~~accA~~~accA_1	blue
accD_1~~~accD_2~~~accD	blue
aceA~~~aceA_2~~~aceA_1	blue
aceB~~~aceB_2~~~aceB_1	blue
ackA_2~~~ackA_1~~~ackA	blue
acnA~~~acnA_1~~~acnA_2~~~acnA_3	blue
acrR_1~~~acrR_2~~~acrR_3~~~acrR	blue
acs_1~~~acsA_1~~~acs_2~~~acsA~~~acs_5~~~acsA_2	blue
acs_2~~~acs_1~~~acs_3~~~acs_4~~~acs	blue
actP_1~~~actP_2~~~actP_3~~~actP	blue
acuI~~~acuI_1~~~acuI_2	blue
ada~~~ada_2~~~ada_1	blue
ade_2~~~ade~~~ade_1~~~ade_3	blue
adhE_3~~~adhE_2~~~adhE~~~adhE_1	blue
aes_1~~~aes~~~aes_2	blue
ahpC_1~~~ahpC_2~~~ahpC	blue
ahpF_2~~~ahpF_1~~~ahpF	blue
ais~~~ais_2~~~ais_1	blue
alaA_1~~~alaA_2~~~alaA	blue
algC_2~~~algC_1~~~glmM_2~~~glmM_1~~~algC	blue
algC~~~glmM_1~~~glmM_2~~~algC_2~~~algC_1~~~glmM_3	blue
amiA~~~amiA_1~~~amiA_2	blue
amiB~~~amiB_1~~~amiB_2	blue
amiC_2~~~amiC_1~~~amiC	blue
amn_1~~~amn~~~amn_2~~~amn_3	blue
ampG_2	blue
ampH_1~~~ampH_2~~~ampH	blue
amyA~~~amyA_2~~~amyA_1	blue
ansA~~~ansA_2~~~ansA_1	blue
apaG	blue
apaH~~~apaH_1~~~apaH_2	blue
apbE~~~apbE_1~~~apbE_2~~~apbE_3	blue
appB~~~appB_2	blue
araF_1~~~araF_2~~~araF	blue
araG_3~~~araG_2~~~araG~~~araG_1~~~btuD_2	blue
araH_1~~~araH_2~~~araH	blue
arcC2_1~~~arcC2~~~arcC1_4~~~arcC2_2~~~arcC2_3~~~arcC1_1	blue
argA~~~argA_1~~~argA_2	blue
argO~~~argO_2~~~argO_1	blue
arnB~~~arnB_2~~~arnB_1	blue
arnC_2~~~icaA~~~arnC_3~~~arnC_1~~~arnC_5~~~arnC_4	blue
aroB_2~~~aroB_1~~~aroB	blue
aroD	blue
aroH~~~aroH_2~~~aroH_1	blue
arsB~~~arsB_2~~~arsB_1~~~arsA~~~arsB_3	blue
asnB_2~~~asnB_1~~~asnB	blue
asnS_2~~~asnS_1~~~asnS	blue
aspC_2~~~aspC_1~~~aspC	blue
atpC	blue
atpG_1~~~atpG_2~~~atpG	blue
avtA~~~hisC_2~~~avtA_1~~~avtA_2	blue
bdcA~~~bdcA_1~~~bdcA_2	blue
betA_1~~~betA_2~~~betA	blue
betB_2~~~betB_1~~~betB_3~~~betB	blue
betI_2~~~betI~~~betI_1	blue
betI~~~betI_2~~~betI_1	blue
bglF_2~~~bglF_1~~~bglF_3~~~bglF	blue
bglH_1~~~bglH_2~~~bglA_2~~~lacG_2~~~bglB_1~~~bglH_3~~~bglH	blue
bioH~~~bioH_1~~~bioH_2	blue
btsT_2~~~btsT_1~~~btsT~~~btsT_3	blue
btuC_2~~~btuC~~~btuC_1	blue
btuE_1~~~btuE~~~btuE_2	blue
btuF~~~btuF_2~~~btuF_3~~~btuF_1	blue
btuR~~~btuR_1~~~btuR_2~~~btuR_3	blue
cadA~~~cadA_4~~~cadA_1~~~cadA_2	blue
cadB_2~~~cadB_1~~~cadB~~~potE_2~~~cadB_3	blue
cadC~~~cadC_2~~~cadC_1	blue
caiA_1~~~caiA_2~~~caiA_3	blue
caiT~~~caiT_2~~~caiT_1~~~caiT_3	blue
carA~~~carA_1~~~carA_2	blue
cbpA_2~~~cbpA_1~~~cbpA	blue
cca~~~cca_1~~~cca_2	blue
ccmC~~~ccmC_1~~~ccmC_2	blue
ccmF_2~~~ccmF_4~~~ccmF_1~~~ccmF_3	blue
ccpA_1~~~ccp~~~ccpA	blue
cdh~~~cdh_1~~~cdh_2	blue
cheB~~~cheB_1~~~cheB_2~~~cheB_3	blue
cheR~~~cheR_2~~~cheR_1	blue
citX~~~citX_2~~~citX_1	blue
clcA_2~~~clcA_1~~~clcA	blue
clcD	blue
clsA_2~~~clsA_1~~~clsA	blue
cmtB~~~cmtB_2	blue
cobS~~~cobS_1~~~cobS_2	blue
codA_1~~~codA_3~~~codA_2~~~codA	blue
codB_3~~~codB_1~~~codB~~~codB_2	blue
copA_3~~~copA~~~copA_2~~~copA_1	blue
COQ2~~~ubiA_1~~~ubiA_2~~~ubiA	blue
corA_2~~~corA~~~corA_3~~~corA_1	blue
cpxA_1~~~cpxA~~~cpxA_2	blue
creC~~~creC_1~~~creC_2	blue
csrD_2~~~csrD_1~~~csrD~~~csrD_3	blue
cydD~~~cydD_1~~~cydD_2	blue
cysA_1~~~cysA~~~cysA_2	blue
cysG~~~cysG_1~~~cysG_2	blue
cysH~~~cysH_2~~~cysH_1~~~cysH_3	blue
cysI_2~~~cysI_1~~~cysI	blue
cysJ~~~cysJ_2~~~cysJ_1	blue
cysL	blue
cysP_1~~~cysP~~~cysP_2	blue
cysW~~~cysW_1~~~cysW_2	blue
dadX_2~~~dadX_3~~~dadX	blue
dam_1~~~dam_2~~~dam	blue
damX~~~damX_1~~~damX_2	blue
dapB~~~dapB_2~~~dapB_1	blue
dapF_1~~~dapF_2~~~dapF	blue
dctM_2~~~siaM_1~~~dctM_1~~~dctM_3~~~siaM~~~dctM	blue
dctR~~~dctR_1~~~dctR_2	blue
dcuS~~~dcuS_1~~~dcuS_2~~~dcuS_3	blue
degP_2~~~degP_1~~~degP	blue
degQ_2~~~degQ~~~degQ_1	blue
degS_2~~~degS_1~~~degS	blue
dgcQ~~~yedP~~~yedP_2~~~dgcQ_1~~~dgcQ_2	blue
dgcT~~~dgcT_1~~~dgcT_2~~~dgcT_3	blue
dgoA_1~~~dgoA	blue
dhbE_1~~~dhbE	blue
dinF~~~dinF_1~~~dinF_2	blue
dlgD~~~dlgD_2~~~dlgD_1	blue
dnaB_2~~~dnaB_1~~~dnaB	blue
dnaK2~~~dnaK_2~~~dnaK_1~~~dnaK_3	blue
dnaX_2~~~dnaX~~~dnaX_1~~~dnaX_3	blue
dosC~~~dosC_2~~~dosC_1	blue
dppB_1~~~dppB_2~~~dppB~~~dppB_3	blue
dppD_2~~~dppD_3~~~dppD~~~dppD_1	blue
dsrB	blue
dtpC~~~dtpC_2~~~dtpC_1~~~dtpD_1	blue
dxr~~~dxr_2~~~dxr_1	blue
dxs_3~~~dxs_1~~~dxs_2~~~dxs	blue
eamA~~~eamA_2~~~eamA_1	blue
ebgA~~~ebgA_3~~~ebgA_2~~~ebgA_1	blue
eco~~~eco_2~~~eco_1	blue
emrA_1~~~emrA_2~~~emrA	blue
emrB_2~~~mdtD_2~~~emrB_1~~~emrB	blue
emrD~~~mdtL_3~~~emrD_2~~~emrD_1	blue
entC~~~entC_1~~~entC_2	blue
entE_2~~~entE~~~entE_1~~~entE_3	blue
entF_2~~~entF_3~~~entF_4~~~entF_1~~~entF	blue
envC_2~~~envC~~~envC_1	blue
envZ~~~envZ_2~~~envZ_1	blue
epd~~~epd_2~~~epd_1	blue
eptB~~~eptB_2~~~eptB_1	blue
era_1~~~era~~~era_2	blue
eutK	blue
eutQ~~~eutQ_2~~~eutQ_1	blue
exbB~~~tolQ_2	blue
fabB_1~~~fabB_2~~~fabB	blue
fadA~~~fadA_3~~~fadA_2~~~fadA_1	blue
fadI_1~~~fadI_2~~~fadI	blue
fadJ~~~fadJ_2~~~fadJ_1	blue
fadL_1~~~fadL~~~fadL_2	blue
fbaA_2~~~fbaA_1~~~gatY_2~~~fbaA	blue
fdhE_1~~~fdhE_2~~~fdhE	blue
fdoI	blue
fdrA_1~~~fdrA_2~~~fdrA_3	blue
fdx	blue
feoB~~~feoB_1~~~der_2~~~feoB_2	blue
fepA_1~~~fepA_2~~~fepA_4~~~fepA_3~~~btuB_1~~~btuB_2~~~fepA	blue
fepB~~~fepB_2~~~fepB_1	blue
ffh_1~~~ffh_2~~~ffh	blue
fieF~~~pfkA_1~~~pfkA_2~~~pfkA	blue
fimC_1~~~fimC~~~fimC_2~~~fimC_3	blue
fimH_2~~~fimH_1	blue
fixB~~~fixB_3~~~fixB_2~~~fixB_1	blue
fldI~~~hadI	blue
flhB~~~flhB_2~~~flhB_1~~~flhB_3	blue
fliI_2~~~fliI_3~~~fliI_1~~~fliI	blue
fliT	blue
fliZ~~~fliZ_1~~~fliZ_2	blue
flk_2~~~flk_1~~~flk	blue
focB_2~~~focB_1~~~focB	blue
folC~~~folC_1~~~folC_2	blue
folE~~~folE_1~~~folE_2	blue
frmA_2~~~frmA_1~~~frmA	blue
fruA_2~~~fryB_2~~~fryB_1	blue
fruA_2~~~manP~~~manP_2~~~manP_1~~~fruA_1~~~fruA_3	blue
fruB~~~fruB_2~~~fruB_1	blue
fsr~~~fsr_2~~~fsr_1	blue
ftsB	blue
ftsK_1~~~ftsK_5~~~ftsK_3~~~ftsK_2~~~ftsK	blue
ftsP_1~~~ftsP_2~~~ftsP	blue
fucK_1~~~fucK_2~~~fucK	blue
fumB~~~fumB_2~~~fumB_1	blue
fusA_2~~~fusA_1~~~fusA	blue
fyuA_1~~~fyuA_2~~~fyuA	blue
gadB_1~~~gadB_2~~~gadA~~~tuf_2~~~hdc	blue
gadC_3~~~gadC_1~~~gadC_2~~~gadC	blue
gadE~~~gadE_1~~~gadE_2	blue
galR~~~galR_1~~~galR_2	blue
gapA_1~~~gapA_2~~~gapA	blue
gcvH	blue
gdhA_1~~~gdhA_2~~~gdhA	blue
gfcB~~~gfcB_3~~~gfcB_2~~~gfcB_1	blue
glgA	blue
glgC_2~~~glgC_1~~~glgC	blue
glgS	blue
glgX~~~glgX_1~~~glgX_2	blue
glmS~~~glmS_1~~~glmS_2	blue
glnE~~~glnE_2~~~glnE_1	blue
glnG	blue
glnH~~~glnH_1	blue
glnQ_1~~~glnQ_3~~~glnQ_2~~~glnQ_4	blue
glnQ_2~~~glnQ_3~~~glnQ_1~~~glnQ_4	blue
gloC_2~~~gloC~~~gloC_1	blue
glpA_2~~~glpA~~~glpA_1~~~glpB	blue
glpB~~~glpB_1~~~glpB_2	blue
glpD~~~glpD_1~~~glpD_2~~~glpD_3	blue
glpT_1~~~glpT~~~glpT_2~~~glpT_3	blue
gltB~~~gltB_1~~~gltB_2	blue
gltD~~~gltD_2~~~gltD_1	blue
gltJ~~~gltJ_2~~~gltJ_1	blue
glyA_1~~~glyA_2~~~glyA	blue
gmk	blue
gntK~~~gntK_3~~~gntK_1~~~purR_3~~~gntK_2	blue
gntP_2~~~gntP~~~gntP_3~~~gntP_1	blue
gntU_2~~~gntU~~~gntU_1	blue
gph~~~gph_1~~~gph_2	blue
gpmB_1~~~pspA_1~~~pspB_2~~~gpmB_2~~~gpmB~~~pspB_1	blue
gppA~~~gppA_2~~~gppA_1	blue
gpr~~~gpr_2~~~gpr_3	blue
groL_1~~~groL_2~~~groL	blue
group_10125	blue
group_10309	blue
group_10424	blue
group_1044	blue
group_10643	blue
group_10938	blue
group_11000	blue
group_1233	blue
group_1319	blue
group_1338	blue
group_14644	blue
group_15156	blue
group_15201	blue
group_15214	blue
group_15249	blue
group_15331	blue
group_160	blue
group_16166	blue
group_1631	blue
group_1675	blue
group_1698	blue
group_1854	blue
group_1882	blue
group_1897	blue
group_19125	blue
group_21169	blue
group_21252	blue
group_2144	blue
group_2154	blue
group_2159	blue
group_23229	blue
group_23913	blue
group_24346	blue
group_24561	blue
group_24672	blue
group_25226	blue
group_25347	blue
group_25348	blue
group_26656	blue
group_27794	blue
group_280	blue
group_28317	blue
group_2860	blue
group_2865	blue
group_28864	blue
group_29256	blue
group_29275	blue
group_29627	blue
group_29874	blue
group_30105	blue
group_30111	blue
group_30113	blue
group_30765	blue
group_31171	blue
group_31359	blue
group_31476	blue
group_31621	blue
group_31622	blue
group_3162	blue
group_31671	blue
group_31771	blue
group_31782	blue
group_31784	blue
group_32109	blue
group_32150	blue
group_32159	blue
group_32170	blue
group_32190	blue
group_32233	blue
group_32278	blue
group_32291	blue
group_32360	blue
group_32367	blue
group_32369	blue
group_32383	blue
group_323	blue
group_32467	blue
group_32474	blue
group_32500	blue
group_32593	blue
group_32633	blue
group_32722	blue
group_32723	blue
group_32733	blue
group_32762	blue
group_32831	blue
group_32852	blue
group_32872	blue
group_32932	blue
group_33012	blue
group_3322	blue
group_33489	blue
group_33493	blue
group_33643	blue
group_33795	blue
group_33828	blue
group_34078	blue
group_34153	blue
group_34170	blue
group_34184	blue
group_34196	blue
group_3430	blue
group_34333	blue
group_34352	blue
group_34447	blue
group_34702	blue
group_34749	blue
group_34753	blue
group_34817	blue
group_34820	blue
group_34831	blue
group_34923	blue
group_34934	blue
group_35035	blue
group_35270	blue
group_3994	blue
group_411	blue
group_4171	blue
group_421	blue
group_4293	blue
group_4402	blue
group_4825	blue
group_5124	blue
group_540	blue
group_5605	blue
group_6022	blue
group_6140	blue
group_6468	blue
group_722	blue
group_7341	blue
group_738	blue
group_8006	blue
group_8083	blue
group_8148	blue
group_845	blue
group_893	blue
group_9836	blue
gsiC~~~gsiC_2~~~gsiC_1	blue
gspM~~~gspM_2~~~gspM_1	blue
gss_1~~~gss_2~~~gss	blue
hcaT~~~hcaT_2~~~hcaT_1	blue
hchA~~~hchA_1~~~hchA_2	blue
hcp_1~~~hcp_2~~~hcp_3~~~hcp	blue
hcr	blue
hdeA	blue
hdfR_3~~~hdfR_2~~~hdfR_1~~~gltC_2~~~gltC_1~~~allS_1~~~gltR_1	blue
hemC_1~~~hemC_2~~~hemC	blue
hemE_2~~~hemE_1~~~hemE	blue
hemH_1~~~hemH~~~hemH_2	blue
hemL_2~~~hemL~~~hemL_1	blue
hemX~~~hemX_2~~~hemX_1	blue
hemY_1~~~hemY_2~~~hemY	blue
hflC_1~~~hflC_2	blue
hflX_1~~~hflX~~~hflX_2	blue
hin~~~hin_2~~~hin_3~~~hin_1~~~hin_4	blue
hisD~~~hisD_2~~~hisD_1	blue
hisQ~~~hisQ_1~~~hisQ_2	blue
hldD~~~hldD_1~~~hldD_2	blue
hldE_1~~~hldE~~~hldE_2	blue
holC	blue
hscA_2~~~hscA~~~hscA_1	blue
hscB_1~~~hscB_2~~~hscB	blue
hyaB_2~~~hyaB_1~~~hyaB	blue
hyaC~~~hyaC_1~~~hyaC_2	blue
hybC_2~~~hybC_1~~~hybC	blue
hycD~~~hycD_2~~~hycD_1	blue
hycE~~~ndhJ~~~hycE_2~~~hycE_1~~~nuoC_1~~~hycD	blue
hypB_1~~~hypB~~~hypB_2	blue
iadA~~~iadA_1~~~iadA_2	blue
icd_2~~~icd_1~~~icd_3~~~icd	blue
icsA~~~aidAI	blue
icsA~~~hipA_1~~~hipA~~~aidAI~~~icsA_1~~~bmaC~~~icsA_2~~~icsA_3	blue
ileS_1~~~ileS_2~~~ileS_3~~~ileS	blue
ilvC_2~~~ilvC_1~~~ilvC	blue
intS_5~~~intS_2~~~intS_1~~~intS_3~~~intA_1~~~intS_4~~~intS~~~intA_3~~~intA_2~~~intA	blue
iolU_1~~~iolU~~~iolU_2	blue
irtA~~~btuD_1~~~btuD_4	blue
iscR_2~~~iscR_1~~~iscR	blue
ispG~~~ispG_1~~~ispG_2	blue
kbl_2~~~kbl~~~kbl_1	blue
kefC_2~~~kefB~~~kefC_1~~~kefC_3	blue
kefC_2~~~kefC_1~~~kefC_3	blue
kefG~~~ywrO~~~ywrO_1~~~ywrO_2	blue
kgtP_1~~~kgtP_2~~~kgtP~~~kgtP_3	blue
lacC~~~pfkB_1	blue
lacI_1~~~lacI~~~lacI_3	blue
lacZ~~~lacI_2~~~lacZ_1~~~lacI~~~lacZ_2~~~lacZ_3	blue
lamB~~~lamB_1~~~lamB_2	blue
leuC_2~~~leuC_1~~~leuC_3	blue
leuD	blue
leuE_1~~~leuE_2~~~leuE_3~~~leuE	blue
lgoD~~~lgoD_2~~~lgoD_1	blue
ligB_1~~~ligB~~~ligB_2~~~ligB_3	blue
lldD~~~lldD_1~~~lldD_2	blue
lon_2~~~lon_4~~~lon_1	blue
lpoA~~~lpoA_1~~~lpoA_2	blue
lptB_2~~~lptB_3~~~lptB_1	blue
lptD~~~lptD_3~~~lptD_2~~~lptD_1	blue
lptG_1~~~lptG_2~~~lptG	blue
lrp~~~lrp_1~~~lrp_2	blue
lsrG_2~~~lsrG~~~lsrG_1	blue
lsrK_1~~~lsrK_2~~~lsrK_3~~~lsrK	blue
lsrR_2~~~lsrR_1~~~lsrR	blue
lysA	blue
lysC~~~lysC_2~~~lysC_1	blue
lysS~~~lysS_1	blue
maa~~~maa_2~~~maa_1	blue
macA~~~macA_1~~~macA_2~~~macA_3	blue
macB_1~~~macB~~~macB_3~~~macB_2	blue
maeB_1~~~maeB~~~maeB_2	blue
malF~~~malF_2~~~malF_1	blue
malK_2~~~fbpC2~~~fbpC2_1~~~cysA_1	blue
malP_1~~~malP_2~~~malP_3~~~malP_4	blue
malP_2~~~malP_3	blue
malQ~~~malQ_1~~~malQ_2~~~malQ_3	blue
malS~~~malS_3~~~malS_1~~~malS_2	blue
malT~~~malT_2~~~malT_1~~~malT_3	blue
malX_2~~~malX_4~~~malX~~~malX_1~~~malX_3	blue
manY~~~manY_2~~~manY_1	blue
map_2~~~map_1~~~map	blue
mbtB_1~~~mbtB_2~~~dltA~~~mbtB~~~angR~~~dltA_1~~~dltA_3~~~dltA_4	blue
mbtI~~~mbtI_1~~~mbtI_2	blue
mdh_2~~~mdh_1~~~mdh_3	blue
mdlB_2~~~mdlB~~~mdlB_1	blue
mdoC~~~mdoC_1~~~mdoC_2	blue
mdoD_1~~~mdoD_3~~~mdoD_2~~~mdoD	blue
mdtA	blue
mdtE~~~mdtE_2~~~mdtE_1	blue
mdtF~~~mdtF_2~~~mdtF_1~~~mdtF_3	blue
mdtI	blue
melR_2~~~purR_1~~~melR_1	blue
menC_1~~~menC~~~menC_2	blue
menE~~~menE_1~~~menE_2~~~menE_3	blue
menF~~~menF_2~~~menF_1	blue
metK~~~metK_2	blue
metN_1~~~metN_2~~~metN_3~~~metN	blue
metR_1~~~metR	blue
metR_3~~~metR~~~metR_2~~~metR_1~~~argP_1	blue
metZ_1~~~metB_1~~~metB_2~~~metB	blue
mgtA~~~mgtA_1~~~mgtA_2~~~mgtA_3	blue
mhpA~~~mhpA_2~~~mhpA_1~~~mhpA_3	blue
mhpB~~~mhpB_1~~~mhpB_2	blue
mhpC~~~mhpC_2~~~mhpC_1	blue
mhpE_1~~~mhpE~~~mhpE_2	blue
mhpF~~~mhpF_2~~~mhpF_1	blue
miaB~~~miaB_1	blue
mlaD_1~~~mlaD_2~~~mlaD	blue
mltB_1~~~mltB_2~~~mltB	blue
mltF~~~mltF_3~~~mltF_2~~~mltF_1	blue
mngR_3~~~nagR_2~~~mngR_1~~~nagR_1~~~mngR_2~~~mngR	blue
mnmC_2~~~mnmC~~~mnmC_1	blue
mntH_2~~~mntH~~~mntH_1	blue
mntP~~~mntP_1~~~mntP_2	blue
moaC	blue
mobA~~~mobA_2~~~mobA_1	blue
motB~~~motB_2~~~motB_1	blue
mrdB_1~~~mrdB~~~mrdB_2	blue
mscK~~~mscK_1~~~mscK_2~~~mscK_3~~~mscK_4	blue
mscM~~~mscM_2~~~mscM_1	blue
msrA~~~msrA_1	blue
mtfA~~~mtfA_1~~~mtfA_2	blue
mtlA_3~~~mtlA_1~~~mtlA_2~~~mtlA_4	blue
mtlR	blue
mtnN~~~mtnN_2~~~mtnN_1	blue
mug	blue
murD~~~murD_1~~~murD_2	blue
murG_2~~~murG_1~~~murG	blue
mutM_1~~~mutM_2~~~mutM	blue
nadE_2~~~nadE~~~nadE_1	blue
nadK	blue
nadR~~~nadR_3~~~nadR_2~~~nadR_1~~~higB2_1~~~higB2~~~higB2_2	blue
nagA_3~~~nagA_2~~~nagA_1~~~nagA	blue
nagB_3~~~nagB_2~~~nagB	blue
nagC_2~~~nagC_1~~~nagC	blue
nagD_1~~~nagD~~~nagD_2	blue
napA_2~~~napG_2~~~napA_1~~~napA	blue
napD	blue
napF	blue
napH~~~napH_1~~~napH_2	blue
narJ	blue
narV_2~~~narV~~~narV_1	blue
narW~~~narW_1~~~narW_2	blue
ndhB~~~ndhD~~~ndhB_1~~~hyfB_3~~~hyfB_1~~~hyfB_2	blue
ndhI_2~~~ndhI~~~ndhI_1	blue
nfo_1~~~nfo_2~~~nfo	blue
nfuA_1~~~nfuA_2~~~nfuA	blue
nhaB_4~~~nhaB_3~~~nhaB_2~~~nhaB_1~~~nhaB	blue
nifJ_2~~~nifJ_1~~~nifJ~~~por_2	blue
nikA~~~nikA_2~~~nikA_1	blue
nimT_2~~~nimT~~~nimT_1	blue
nirD	blue
nlpA~~~nlpA_1~~~nlpA_2	blue
nlpI_1~~~nlpI_2~~~nlpI	blue
norV_1~~~norV~~~norV_2	blue
norW~~~norW_2~~~norW_1	blue
nrdE_1~~~nrdE_2~~~nrdE~~~nrdE_3	blue
nrdR_2~~~nrdR_1~~~nrdR	blue
nudC~~~nudC_2~~~nudC_1	blue
nudL	blue
nuoL_3~~~nuoL_2~~~nuoL_1~~~nuoL	blue
nupX~~~nupX_1~~~nupX_2	blue
nusA_2~~~nusA	blue
oapA	blue
ompP~~~ompP_2~~~ompP_1~~~ompT_2~~~ompT~~~ompT_1~~~ompT_3	blue
ompW	blue
ompW~~~ompW_2~~~ompW_1~~~ompW_3	blue
otsB_2~~~otsB~~~otsB_1	blue
panC~~~panC_1~~~panC_2	blue
parC_2~~~parC_1~~~parC	blue
parE~~~parE_1~~~parE_2	blue
pasI	blue
pasT~~~ratA	blue
pbpG~~~pbpG_2~~~pbpG_1	blue
pdeD~~~pdeD_2~~~pdeD_1	blue
pdeF~~~pdeF_2~~~pdeF_1~~~pdeF_3	blue
pdeL~~~pdeL_2~~~pdeL_1~~~pdeL_3	blue
pepB~~~pepB_1~~~pepB_2	blue
pepE_1~~~pepE~~~pepE_2	blue
pepP_1~~~pepP~~~pepQ_1~~~pepP_2	blue
pepT~~~pepT_1~~~pepT_2	blue
pgaA_1~~~pgaA~~~pgaA_2~~~pgaA_3	blue
pgaB~~~pgaB_2~~~pgaB_1~~~pgaB_3	blue
pgi_3~~~pgi_1~~~pgi_2~~~pgi	blue
pgm_2~~~pgm~~~pgm_1	blue
pgsA_1~~~pgsA_2~~~pgsA	blue
pheT_2~~~pheT_1~~~pheT	blue
phnN~~~phnN_1~~~phnN_2	blue
phoA~~~phoA_3~~~phoA_2~~~phoA_1	blue
php_1~~~php_2~~~opd	blue
pikAV_1~~~pikAV	blue
pilQ~~~pilQ_1~~~pilQ_2~~~sctC	blue
pksR~~~COQ5~~~ppsE_2~~~ppsE~~~COQ5_2~~~ppsC~~~COQ5_1~~~ppsE_4	blue
plaP~~~plaP_2~~~plaP_1	blue
pldB_2~~~pldB~~~pldB_1	blue
pncA~~~pncA_1~~~pncA_2	blue
pncC_1~~~pncC_2~~~cinA	blue
pnp_1~~~pnp_2~~~pnp	blue
polA_2~~~polA_1~~~polA	blue
por_3~~~por_2~~~uxaB_1~~~mtlK_2~~~mtlK_1~~~por_1~~~uxaB_2~~~mtlK	blue
potB_1~~~potB_2~~~potB	blue
potD_1~~~potD~~~potD_2	blue
ppiA	blue
ppiD_2~~~ppiD_1~~~ppiD	blue
ppk_1~~~ppk_2~~~ppk	blue
ppsR_1~~~ppsR_2~~~ppsR	blue
pqiA~~~pqiA_1~~~pqiA_2	blue
pqiB_1~~~pqiB_2~~~pqiB	blue
priB	blue
prlC~~~prlC_1~~~prlC_2	blue
proP~~~proP_1~~~proP_2~~~proP_3	blue
proS_2~~~proS_1~~~proS	blue
proX_2~~~proX~~~proX_1	blue
pssA_3~~~pssA_2~~~pssA_1~~~pssA	blue
pstA	blue
psuK_1~~~RBKS~~~psuK_2~~~psuK_3~~~psuK~~~psuK_4	blue
psuT_2~~~psuT_1~~~psuT~~~psuT_3	blue
pta~~~pta_1~~~pta_2~~~pta_3	blue
ptsN	blue
ptsP~~~ptsP_1~~~ptsP_2	blue
purA~~~PURA	blue
purC_2~~~purC~~~purC_1	blue
purF_2~~~purF_1~~~purF	blue
purU_2~~~purU~~~purU_1	blue
putA_1~~~putA~~~putA_2~~~putA_3	blue
putP~~~putP_2~~~putP_1	blue
puuC_2~~~puuC~~~puuC_1	blue
pyrB_2~~~pyrB~~~pyrB_1	blue
pyrC~~~pyrC_1~~~pyrC_2	blue
pyrH_2~~~pyrH_1~~~pyrH	blue
qorA~~~qorA_1~~~qorA_2	blue
qseE~~~glrK~~~qseE_2~~~qseE_1	blue
queA_2~~~queA_1~~~queA	blue
rbsR~~~rbsR_1~~~rbsR_2~~~purR_3	blue
rcnA~~~rcnA_2~~~rcnB_1~~~rcnA_1	blue
rcsF~~~rcsF_2	blue
rdgC~~~rdgC_2~~~rdgC_1	blue
recF~~~recF_1~~~recF_2	blue
recG_2~~~mfd_2~~~recG_1~~~recG	blue
rep_3~~~rep_1~~~rep_2~~~rep	blue
resA~~~dsbE	blue
resA~~~trxA	blue
rfaC~~~rfaC_2~~~rfaC_1	blue
rfaF~~~hldD~~~rfaF_2~~~rfaF_1	blue
rfaG~~~rfaG_2~~~rfaG_1	blue
rffG~~~rffG_2~~~rffG_1~~~gmd_2	blue
rhaB~~~rhaB_1~~~rhaB_2~~~rhaB_3	blue
rhaD~~~rhaD_1~~~rhaD_2	blue
rhlE_2~~~rhlE_1~~~rhlE~~~rhlE_3	blue
rho_2~~~rho_1~~~rho	blue
rhsA~~~rhsB~~~rhsA_2~~~rhsA_1	blue
rhtB	blue
rihA_2~~~rihA_4~~~rihA_3~~~rihA	blue
rimL~~~rimL_1~~~rimL_2	blue
rimP	blue
rlmB_1~~~rlmB_2~~~rlmB	blue
rlmF~~~rlmF_1~~~rlmF_2	blue
rlmG~~~rlmG_2~~~rlmG_1	blue
rlmH	blue
rlmL_1~~~rlmL_2~~~rlmL~~~rlmL_3	blue
rlmM_1~~~rlmM_2~~~rlmM_3~~~rlmM	blue
rlpA_1~~~rlpA~~~rlpA_2~~~rlpA_3	blue
rluA_2~~~rluA~~~rluA_1	blue
rluD_1~~~rluD_2~~~rluD	blue
rluF~~~rluF_1~~~rluF_2~~~rluF_3	blue
rmf	blue
rng_3~~~rng_2~~~rng~~~rng_1	blue
rnhA~~~rnhA_1~~~rnhA_2	blue
rph_2~~~rph_1~~~rph	blue
rplB_1~~~rplB_2~~~rplB	blue
rplI	blue
rplJ	blue
rplK	blue
rplL	blue
rpmD	blue
rpoC_5~~~rpoC_4~~~rpoC_3~~~rpoC_2~~~rpoC_1~~~rpoC	blue
rpsB_1~~~rpsB_2~~~rpsB	blue
rpsE	blue
rpsG	blue
rpsK	blue
rpsP	blue
rsmB~~~rsmB_1~~~rsmB_2	blue
rsmI~~~rsmI_2~~~rsmI_1	blue
rsmJ_2~~~rsmJ_1~~~rsmJ	blue
rsxC_1~~~rsxC_2~~~rsxC	blue
rusA_1~~~rusA_3~~~rusA_2~~~rusA_4~~~rusA~~~rusA_5~~~rusA_6~~~rusA_7	blue
rusA_3~~~rusA_4~~~rusA_2~~~rusA_1~~~rusA_5~~~rusA_6	blue
rutA_1~~~rutA_2~~~rutA	blue
rutB~~~rutB_3~~~rutB_2~~~rutB_1	blue
satP_1~~~satP~~~satP_2	blue
sbcB~~~sbcB_2~~~sbcB_1	blue
sbcD~~~sbcD_1~~~sbcD_2~~~cpdA_1	blue
sdaB_2~~~sdaB_1~~~sdaB	blue
sdhD	blue
secF_3~~~secF_1~~~secF_2~~~secF	blue
secY_1~~~secY_2~~~secY	blue
selB~~~selB_2~~~selB_1	blue
seqA	blue
sfmH_1~~~sfmF~~~sfmH~~~sfmH_2	blue
sfsA~~~sfsA_2~~~sfsA_1	blue
sgbE~~~sgbE_2~~~araD_2~~~araD_1~~~sgbE_1	blue
sgbH~~~sgbH_2~~~xylB_2~~~sgbH_1~~~lyx_1~~~lyx~~~lyx_2	blue
sgrR_1~~~sgrR_3~~~sgrR_2	blue
slyD	blue
smpB	blue
spaO~~~spaO_1~~~spaO_2	blue
speA_1~~~speA_2~~~speA~~~speA_3	blue
speB_2~~~speB_1~~~speB	blue
srlA_1~~~srlA_2~~~srlA	blue
srlE~~~srlE_2~~~srlE_1	blue
srlR_1~~~ulaR_1~~~srlR_3~~~ulaR_2~~~srlR_5	blue
srlR_2~~~srlR_4	blue
ssb_1~~~ssb_2~~~ssb	blue
sspB	blue
sucD_2~~~sucD_1~~~sucD~~~sucD_3	blue
sufC_2~~~sufC~~~sufC_1	blue
sufD~~~sufD_1~~~sufD_2	blue
sufS_1~~~sufS_2~~~sufS~~~sufS_3	blue
tabA_1~~~tabA_2~~~tabA_3~~~tabA	blue
tabA_2~~~yhcH_1~~~yhcH_2~~~tabA_1~~~yhcH	blue
tadA	blue
talB_2~~~tal~~~tal_2~~~tal_1~~~talB_1	blue
tamA_1~~~tamA_2~~~tamA	blue
tas_1~~~tas_2~~~tas	blue
tatB	blue
tauB~~~btuD_4~~~tauB_2~~~tauB_1	blue
tcdA~~~tcdA_2~~~tcdA_1	blue
tdcB~~~tdcB_1~~~tdcB_2	blue
tdcC_2~~~tdcC_1~~~tdcC	blue
tdcG~~~tdcG_2~~~tdcG_1	blue
tdh_2~~~tdh_3~~~tdh_1	blue
tfaE_2~~~tfaE_1~~~tfaE_3~~~tfaE~~~tfaE_4~~~tfaE_7~~~tfaE_6~~~tfaE_5	blue
tfaE_3~~~tfaE~~~tfaE_2~~~tfaE_6~~~tfaE_1~~~tfaE_4~~~tfaE_5~~~tfaE_7	blue
thiB~~~thiB_1~~~thiB_2	blue
thiC_1~~~thiC_2~~~thiC	blue
thiF~~~thiF_2~~~thiF_1	blue
thiQ~~~btuD_4	blue
thyA~~~thyA_2~~~thyA_1	blue
tldD_2~~~tldD_1~~~tldD	blue
tnaB~~~tnaB_1~~~tnaB_2	blue
tolC_1~~~tolC~~~tolC_2	blue
torD~~~torD_1~~~torA~~~torA_1~~~torA_2~~~torA_3~~~torD_2~~~torA_4	blue
torS~~~torS_2~~~torS_1~~~torS_3	blue
torY~~~torY_1~~~torY_2	blue
torZ~~~torZ_2~~~torZ_1~~~napA_2~~~torZ_3	blue
treB~~~treB_2~~~treB_1	blue
treF~~~treF_1~~~treF_2	blue
trmA_2~~~trmA~~~trmA_1	blue
trmD_2~~~trmD_1~~~trmD	blue
trmJ_2~~~trmJ~~~trmL_1~~~trmJ_1	blue
trmL~~~trmL_2~~~trmL_1	blue
trpA~~~trpA_2~~~trpA_1	blue
trpB_2~~~trpB~~~trpB_1	blue
trpE~~~trpE_2~~~trpE_3~~~trpE_1	blue
trpGD~~~trpGD_2~~~trpGD_1	blue
truB_2~~~truB_1~~~truB	blue
tsf_1~~~tsf~~~tsf_2	blue
tsr~~~tsr_2~~~tsr_1	blue
ttdB_1~~~ttdB_2~~~ttdB	blue
ttgI~~~arpC~~~ttgC	blue
tuf_2~~~tuf~~~mnmE_2~~~era_2~~~era_3~~~era_5~~~era_4~~~era_1	blue
tusB	blue
tyrB~~~tyrB_2~~~tyrB_1	blue
ubiD_2~~~ubiD_3~~~ubiD_1~~~ubiD	blue
ubiE	blue
ubiF_2~~~ubiF~~~ubiF_1	blue
ubiI~~~ubiI_2~~~ubiI_1	blue
ubiK	blue
ugpC_1~~~ugpC_2~~~ugpC~~~btuD_1	blue
ulaD~~~ulaD_2~~~ulaD_1	blue
ulaE_1~~~ulaE_2~~~ulaE_3	blue
ulaF~~~ulaF_1~~~ulaF_2	blue
uspA_2~~~uspA~~~uspA_1	blue
uspC	blue
uspG~~~uspG_1	blue
uup~~~uup_3~~~uup_2~~~uup_1	blue
uvrA_1~~~uvrA_2~~~uvrA_3~~~uvrA	blue
uvrB~~~uvrB_2~~~uvrB_1	blue
valS_1~~~valS_2~~~valS	blue
wecA_1~~~wecA~~~wecA_2	blue
wecC~~~wecC_2~~~wecC_1~~~wecC_3	blue
wecD	blue
wecE_1~~~wecE_2~~~wecE	blue
wecF~~~wecF_2~~~wecF_1	blue
wzc~~~wzc_1~~~wzc_2	blue
wzxE_1~~~wzxE_2~~~wzxE_3~~~wzxE	blue
wzyE~~~wzyE_2~~~wzyE_1	blue
wzzE~~~wzzE_1~~~wzzE_2	blue
xanP_2~~~xanP_1~~~xanP	blue
xerC_2~~~xerC_4~~~xerC_3~~~xerC_1	blue
xerD_2~~~xerD_1	blue
xylA~~~xylA_2~~~xylA_1	blue
xylF~~~xylF_3~~~xylF_2~~~xylF_1	blue
ybaB	blue
ybaT~~~ybaT_2~~~ybaT_3~~~ybaT_1	blue
ybeZ~~~ybeZ_2~~~ybeZ_1	blue
ybjL~~~aspT_2~~~ybjL_1~~~ybjL_2	blue
ybjN_1~~~ybjN_2~~~ybjN	blue
ycaD_1~~~ycaD_2~~~ycaD	blue
ycaL_1~~~ycaL_2~~~ycaL	blue
ycbB~~~ycbB_2~~~ycbB_1	blue
ycbX~~~ycbX_2~~~ycbX_1	blue
yccM_2~~~yccM_1~~~yccM	blue
yccM~~~yccM_1~~~yccM_2	blue
yccS~~~yccS_1~~~yccS_2~~~yccS_3	blue
yccU~~~yccU_2~~~yccU_1	blue
ycgJ~~~COQ5	blue
yciK~~~yciK_2~~~yciK_1	blue
yciO~~~yciO_1~~~yciO_2	blue
ydfK_1~~~ydfK	blue
ydgA_1~~~ydgA_2~~~ydgA_3	blue
ydiF_1~~~ydiF_2~~~ydiF~~~ydiF_3	blue
yebF	blue
yedJ~~~yedJ_2~~~yedJ_1	blue
yehR_2	blue
yehW~~~yehW_1~~~yehW_2	blue
yehX~~~yehX_1~~~yehX_2	blue
yehY~~~yehY_1~~~yehY_2	blue
yeiG_2~~~yeiG~~~yeiG_1	blue
yeiL~~~yeiL_1~~~yeiL_2	blue
yejB_2~~~yejB_1~~~yejB	blue
yejF~~~yejF_1~~~yejF_2~~~btuD_4	blue
yfbR~~~yfbR_1~~~yfbR_2	blue
yfcG~~~yfcG_2~~~yfcG_1	blue
yfeX_1~~~yfeX_2~~~yfeX	blue
yfgD_1~~~yfgD_2~~~yfgD	blue
ygaM	blue
ygaP~~~ygaV	blue
ygaZ~~~ygaZ_2~~~ygaZ_1	blue
ygfA~~~ygfA_1~~~ygfA_2	blue
ygfZ~~~ygfZ_2~~~ygfZ_1	blue
yggR~~~yggR_2~~~yggR_1	blue
yghA_2~~~yghA_1~~~yghA	blue
ygjK_2~~~ygjK~~~ygjK_1	blue
ygjV~~~ygjV_1~~~ygjV_2	blue
yhcB	blue
yheH~~~msbA_2~~~msbA_1	blue
yhgF_1~~~yhgF_2~~~yhgF	blue
yhhQ_1~~~yhhQ~~~yhhQ_2	blue
yhhT_2~~~yhhT_1~~~yhhT_3	blue
yhhW~~~yhhW_1~~~yhhW_2	blue
yhhX_2~~~yhhX_1~~~yhhX	blue
yhjB~~~yhjB_1~~~yhjB_2	blue
yhjD~~~yhjD_1~~~yhjD_2	blue
yhjE~~~yhjE_1~~~yhjE_2	blue
yhjJ~~~yhjJ_2~~~yhjJ_1	blue
yiaC~~~yiaC_1~~~yiaC_2	blue
yibF_1~~~yibF~~~yibF_2	blue
yicL~~~yicL_2~~~yicL_1	blue
yidA_1~~~yidA_2~~~yidA	blue
yidC_2~~~yidC_1~~~yidC	blue
yifK~~~yifK_1~~~yifK_2	blue
yihI_2~~~yihI_1~~~yihI	blue
yjbR	blue
yjcS_1~~~yjcS~~~yjcS_2~~~yjcS_3	blue
yjeO~~~yjeO_2~~~yjeO_1	blue
yjiA_2~~~yjiA_1~~~yjiA	blue
yjjQ~~~yjjQ_2~~~yjjQ_1	blue
yjjX	blue
ylaC~~~ylaC_2~~~ylaC_1	blue
ynfM~~~ynfM_2~~~ynfM_1~~~nanT_5	blue
ynhG~~~ynhG_1~~~ynhG_2	blue
ynjE_2~~~ynjE_1~~~ynjE	blue
yohC~~~yohC_2~~~yohC_1	blue
yohF~~~yohF_2~~~yohF_1	blue
yqaB~~~yqaB_2~~~yqaB_1	blue
yqiJ~~~yqiJ_2~~~yqiJ_1	blue
yqiK~~~yqiK_2~~~yqiK_1	blue
yqjA_2~~~yqjA~~~yqjA_1	blue
yqjI~~~yqjI_1~~~yqjI_2	blue
ysnE	blue
ytfJ_1~~~ytfJ_2~~~ytfJ_3~~~ytfJ	blue
ytfP	blue
ytjB_1~~~ytjB~~~ytjB_3	blue
ytjB_2~~~lplA~~~ytjB~~~lplA_2~~~lplA_1	blue
zntA~~~zntA_1~~~zntA_2	blue
znuB~~~znuB_1~~~znuB_2	blue
zur~~~zur_2~~~zur_1	blue
abgA_2~~~abgA_1~~~abgA~~~abgB_2~~~abgB_1	green
acpP_2~~~acpP_1	green
acrB_1~~~acrB_2~~~acrB_3~~~acrB_4	green
acrE~~~acrE_2~~~acrE_1	green
acrF_2~~~acrF~~~acrF_1~~~mdtC_2~~~acrF_4	green
allA~~~allA_1~~~allA_2	green
araA_1~~~araA_2~~~araA	green
araB_2~~~araB_1~~~araB~~~araB_3	green
araQ~~~lacG	green
arcC1_1~~~arcC1~~~arcC1_2~~~arcC1_6~~~arcC1_3	green
argE_1~~~argE_2~~~dapE_2~~~dapE_3	green
argE_1~~~argE_2	green
argP_3~~~argP~~~argP_2~~~argP_1	green
arnT~~~arnT_2~~~arnT_3~~~arnT_1	green
aroL~~~aroL_2~~~aroL_1	green
ascG~~~ascG_2~~~ascG_1	green
asd~~~asd_2~~~asd_1	green
asnC~~~asnC_2~~~asnC_1	green
aspA_5~~~aspA_2~~~aspA_1~~~aspA_6~~~aspA	green
atpB_1~~~atpB_2~~~atpB	green
atpE	green
atpI	green
bamB_1~~~bamB~~~bamB_2	green
basS~~~basS_2~~~basS_1	green
bcsC_2~~~bcsC_1~~~bcsC~~~bepA_1~~~bcsC_3	green
bdcR~~~bdcR_2~~~bdcR_1	green
bioD1_2~~~bioD1_1	green
birA~~~birA_1~~~birA_2	green
caiA_2~~~caiA_3~~~caiA_1	green
caiB_1~~~caiB~~~caiB_2	green
carB~~~carB_1~~~carB_2~~~carB_3	green
cbl~~~cbl_1~~~cbl_2	green
ccmA	green
ccmH_1~~~ccmH_2	green
cdd~~~cdd_1~~~cdd_2	green
cfa_1~~~cfa_2~~~cfa~~~cfa_3	green
chiQ_1~~~chiQ_2~~~chiQ	green
clcB~~~clcB_2~~~clcB_1	green
cmoA_2~~~cmoA_1~~~cmoA	green
coaA_2~~~coaA_1~~~coaA_3	green
coaE~~~coaE_1~~~coaE_2	green
corC_1~~~corC_2~~~corC	green
csgD~~~csgD_1~~~csgD_2	green
cspD	green
cusA_2~~~cusA_3~~~cusA_1~~~cusA_4~~~cusA	green
cynR_1~~~cynR_3~~~cynR_2~~~oxyR_1~~~pgrR_1~~~hdfR_2	green
cynS~~~yycB~~~cyn1~~~cynS_2~~~cynS_1~~~nimT_1~~~nimT_2	green
cyoD	green
cyoE_1~~~cyoE~~~cyoE_2	green
cysE_1~~~cysE_2	green
cysK_1~~~cysK_2~~~cysK	green
dacB_2~~~dacB_1~~~dacB	green
dam_1~~~dam_2~~~rpe~~~rpe_1	green
dauA_3~~~dauA_2~~~dauA_1~~~dauA	green
dcuD_1~~~dcuD_2~~~dcuD_3	green
ddpB~~~ddpB_1~~~ddpB_2	green
decR_2~~~decR	green
der_1~~~der_2~~~der_3~~~der_4	green
dgcC~~~dgcC_2~~~dgcC_1	green
dgkA	green
dlsT~~~dlsT_1~~~dlsT_2~~~tdcC_2	green
dmlR_4~~~gcvA_2~~~dmlR_1~~~dmlR_5~~~pgrR_1~~~dmlR_3	green
dmsA_2~~~dmsA_3~~~dmsA~~~dmsA_1	green
dmsC_1~~~dmsC_3~~~dmsC_2	green
dmsD~~~dmsD_1~~~dmsD_2	green
dnaA~~~dnaA_2~~~dnaA_1	green
dnaN~~~dnaN_2~~~dnaN_1	green
dosC_2~~~dgcZ_1~~~dosC_1	green
dpiA~~~dpiA_1~~~dpiA_2	green
dppA_2~~~dppA_1~~~dppA	green
dtpA~~~dtpA_1~~~dtpA_2	green
dusA~~~dusA_1~~~dusA_2	green
eae_1	green
eamB_1~~~eamB~~~eamB_2	green
ecpA_1~~~ecpA_2~~~ecpA	green
efp	green
elaB	green
elfA~~~elfA_2~~~elfA_1	green
endA	green
engB	green
entA_2~~~entA_1~~~entA	green
entB_2~~~entB_1~~~entB	green
epsE_1~~~epsE_2~~~epsE_3~~~epsE	green
epsE_2~~~epsE_1~~~epsE_3~~~epsE_4	green
epsG~~~pulG	green
epsH_1~~~epsH~~~epsH_2	green
epsM_2~~~epsM~~~epsM_1	green
eutB	green
exoX~~~exoX_2~~~exoX_1	green
fabD_2~~~fabD_1~~~fabD	green
fabG~~~fabG_1~~~fabG_2	green
fabH_2~~~fabH_1~~~fabH	green
fadM~~~fadM_1~~~fadM_2	green
fdoH	green
fdrA_2~~~fdrA_3~~~fdrA_1~~~fdrA_4~~~fdrA	green
feoA	green
fetA~~~fetA_2~~~fetA_1	green
fhlA_2~~~fhlA~~~fhlA_1	green
fhuC	green
fhuD_2~~~fhuD~~~fhuD_1	green
fimG~~~fimG_1~~~fimG_2	green
flgG_2~~~flgG_1~~~flgG~~~flgG_3	green
flgK~~~flgK_2~~~flgK_1	green
flgL~~~flgL_2~~~flgL_1	green
fliJ~~~fliJ_2~~~fliJ_1	green
fliK~~~fliK_1~~~fliK_2	green
fliP_2~~~fliP_1~~~fliP	green
fmt_1~~~fmt_2~~~fmt	green
frdA_1~~~frdA_2~~~frdA	green
frdB_1~~~frdB~~~frdB_2	green
fre~~~fre_2~~~fre_1	green
ftsA_4~~~ftsA_3~~~ftsA_2~~~ftsA_1	green
ftsW_4~~~ftsW_3~~~ftsW_2~~~ftsW_1~~~ftsW	green
gabD_2~~~gabD_1~~~gabD_3~~~gabD	green
gadX_2~~~gadX_3~~~gadX_1~~~appY~~~rhaR_4	green
galP_1~~~galP~~~galP_2	green
gap_2~~~gapA1~~~gap~~~gap_1~~~epd_1~~~epd_2	green
garR_1~~~garR~~~garR_2	green
gatY_1~~~gatY~~~gatY_2	green
ghxQ_1~~~ghxQ_2~~~ghxQ	green
glaH~~~glaH_1~~~glaH_2	green
glcA_2~~~glcA_1~~~glcA	green
glcB~~~glcB_2~~~glcB_1	green
glnD_2~~~glnD_1~~~glnD	green
glnL_2~~~glnL_1~~~glnL	green
glpE	green
glpG_2~~~glpG_1~~~glpG_3~~~glpG	green
gltJ_1~~~gltJ_2	green
glxR~~~garR_2~~~glxR_2~~~glxR_1	green
glyE~~~glyD~~~gspA_3	green
gmhB~~~gmhB_2	green
gmm~~~fcl~~~gmm_2~~~fcl_2~~~fcl_1	green
gor_1~~~gor_2~~~gor	green
gpt_2~~~gpt~~~gpt_1	green
group_1246	green
group_133	green
group_16242	green
group_17508	green
group_19888	green
group_22984	green
group_23084	green
group_24110	green
group_24652	green
group_25174	green
group_27434	green
group_277	green
group_28775	green
group_2900	green
group_29137	green
group_29159	green
group_30014	green
group_31203	green
group_31371	green
group_31420	green
group_31606	green
group_31768	green
group_31789	green
group_31814	green
group_32147	green
group_32191	green
group_32252	green
group_32269	green
group_32471	green
group_32479	green
group_32536	green
group_32721	green
group_32737	green
group_32904	green
group_33116	green
group_33555	green
group_33946	green
group_34079	green
group_34278	green
group_34763	green
group_3587	green
group_373	green
group_38	green
group_4070	green
group_5260	green
group_5801	green
group_58	green
group_6855	green
group_72	green
group_750	green
group_7682	green
group_794	green
group_8192	green
group_82	green
group_878	green
group_8	green
group_924	green
group_930	green
group_9372	green
gspA_1~~~gspA_2~~~gspA	green
gspK~~~gspK_2~~~gspK_1	green
gstB_1~~~gstB_3~~~gstB_2~~~gstB	green
guaD~~~guaD_2~~~guaD_1	green
gyrA~~~gyrA_1~~~gyrA_2	green
hdfR_2~~~cmpR~~~oxyR_2~~~cynR_2~~~catM_1~~~oxyR_1~~~cmpR_1~~~allS_2	green
hdhA~~~hdhA_1~~~hdhA_2	green
hemW_2~~~hemW~~~hemW_1	green
hisA	green
hisB~~~hisB_1~~~hisB_2	green
hisF~~~hisF_1~~~hisF_2	green
holA~~~holA_1~~~holA_2	green
holB~~~holB_1~~~holB_2	green
hpaB_1~~~hpaB_2~~~hpaB	green
hslO~~~hslO_2~~~hslO_1	green
hxpB~~~hxpB_1~~~hxpB_2	green
hyfA_5~~~hyfA_6~~~hyfA_1~~~gltD_2~~~gltD_1~~~thi4	green
hyuA_2~~~hyuA~~~hyuA_1	green
iclR_1~~~iclR~~~iclR_2~~~iclR_3	green
ilvI_1~~~ilvI_2~~~ilvI~~~menD_2~~~menD_1	green
intA_1~~~intA_3~~~intA_2~~~intA_4~~~intA_5~~~intA_6~~~intA	green
iprA_1~~~iprA_2~~~iprA	green
katE~~~katE_2~~~katE_1~~~katE_3	green
lacA_1~~~dapH_2~~~dapH_1~~~dapH	green
leuO~~~leuO_2~~~leuO_1	green
leuS_1~~~leuS_2~~~leuS_3~~~leuS_4~~~leuS	green
lexA_1~~~lexA_2~~~lexA_3	green
lhgD_1~~~lhgD~~~lhgD_2	green
lipB~~~lipB_2~~~lipB_1	green
lptE	green
lptF_2	green
lptG_2~~~lptG_1~~~lptG_3	green
lsrD_2~~~lsrD_3~~~lsrD_1~~~lsrD	green
lutA_2~~~lutA_1	green
luxO~~~norR_2~~~atoC_1~~~glnG_1~~~norR_3~~~atoC_3	green
luxS~~~luxS_2~~~luxS_1	green
manA~~~manA_2~~~manA_1~~~manA_3	green
manX_1~~~manX~~~manX_2~~~manX_3	green
manZ_3~~~manZ_2~~~manZ_4~~~manZ_1~~~manZ~~~manZ_5	green
mcbA_2~~~mcbA	green
mdtB~~~mdtB_1~~~mdtB_2~~~mdtB_3	green
mdtL_1~~~mdtL~~~mdtL_2	green
menB_2~~~menB~~~menB_1	green
metAS_2~~~metAS_1~~~metAS	green
metQ_2~~~metQ~~~metQ_1	green
mlaA	green
mltA_2~~~mltA~~~mltA_1	green
mltD_1~~~mltD_2~~~mltD	green
mltG~~~mltG_2~~~mltG_1	green
mocA~~~mobA_2	green
mpl_2~~~mpl_1~~~mpl	green
mqo_1~~~mqo_2~~~mqo	green
mreB	green
mreD~~~yhdE~~~yhdE_2	green
mtgA~~~mtgA_1~~~mtgA_2	green
mtlD	green
murE_1~~~murE_2~~~murE~~~murE_3	green
murF_1~~~murF_2~~~murF	green
mutS2	green
mutY~~~mutY_2~~~mutY_1	green
nadD~~~nadD_2~~~nadD_1	green
nanM~~~nanM_1~~~nanM_3~~~nanM_2~~~nanM_5~~~nanM_4	green
nanT_2~~~nanT~~~nanT_1	green
napB~~~napB_1~~~napB_2	green
narL_1~~~narL_2	green
nemA~~~nemA_2~~~nemA_1	green
nikC	green
nlpD_2~~~nlpD_1~~~nlpD_3~~~nlpD	green
norR_1~~~norR_3~~~norR_4~~~norR_2	green
nrfA~~~nrfA_1~~~nrfA_2	green
nrfG	green
nudK	green
nuoH_1~~~nuoH_2~~~nuoH	green
nusB	green
obgE~~~obg~~~obgE_2~~~obgE_1	green
occR	green
osmY_2~~~osmY_3~~~osmY_1	green
pagP_2~~~pagP_1~~~pagP	green
panF	green
panZ	green
pckA_2~~~pckA_1~~~pckA	green
pcm_2~~~pcm_1~~~pcm	green
pdeH~~~pdeH_1~~~pdeH_2	green
pdeR_1~~~pdeR~~~pdeR_2	green
pdxH~~~pdxH_2~~~pdxH_1	green
pepD_2~~~pepD~~~pepD_1~~~pepD_3	green
pepQ_1~~~pepQ_2~~~pepQ	green
pfkB~~~pfkB_1~~~pfkB_2	green
pgk_1~~~pgk_2~~~pgk	green
pgpA_2~~~pgpA~~~pgpA_3	green
phnF~~~phnF_1	green
phoE~~~phoE_1~~~phoE_2	green
pitA_2~~~pitA_1~~~pitA_3	green
pmbA_2~~~pmbA_1~~~pmbA	green
ppiB	green
pppA~~~pppA_1~~~pppA_2	green
priA_2~~~priA_1~~~priA	green
priC~~~priC_1~~~priC_2	green
psiF~~~psiF_1	green
ptsI_2~~~ptsI_1~~~ptsI	green
pykA_2~~~pykA_1~~~pykA	green
queG_1~~~queG_2~~~queG	green
rbsC_3~~~rbsC_4~~~rbsC_2	green
rcdA~~~rcdA_2~~~rcdA_1	green
rclA~~~rclA_2~~~rclA_1	green
rclC~~~rclC_1~~~rclC_2	green
rcsB_3~~~rcsB_1~~~rcsB~~~rcsB_2	green
rcsD~~~rcsD_2~~~rcsD_3~~~rcsD_1	green
recJ_2~~~recJ~~~recJ_1	green
rfaH	green
rfaL	green
rfaY_1~~~rfaY_2~~~rfaY	green
rhaA~~~rhaA_1~~~rhaA_2	green
rhaS_2~~~rhaS_5~~~rhaS_3~~~rhaS_1	green
rhaS_4~~~rhaS_1~~~rhaS_2~~~rhaS_3	green
rhaT_1~~~rhaT_2~~~rhaT	green
ribC~~~ribC_2~~~ribC_1	green
ribE	green
rihB~~~rihB_1~~~rihB_2	green
rlmC~~~rlmC_2~~~rlmC_1	green
rluC_1~~~rluC_2~~~rluC	green
rna~~~rna_1~~~rna_2	green
rplX	green
rpoB_2~~~rpoB_3~~~rpoB_4~~~rpoB_6~~~rpoB_8~~~rpoB_7~~~rpoB_1~~~rpoB	green
rpoD_2~~~rpoD_1~~~rpoD	green
rpoS~~~rpoS_2~~~rpoS_1	green
rraA	green
rraB	green
rseC~~~rseC_1~~~rseC_2	green
rsgA_2~~~rsgA_1~~~rsgA	green
rsmC~~~rsmC_1~~~rsmC_2	green
rsmD	green
rsmE~~~rsmE_2~~~rsmE_1	green
rsxD~~~rsxD_1~~~rsxD_2	green
rtcA~~~rtcA_2~~~rtcA_1~~~rtcB_2~~~rtcB_3~~~rtcB_1~~~rtcB~~~rtcB_4	green
sctC~~~gspD2_2~~~gspD2_1~~~gspD2	green
selU~~~selU_2~~~selU_1	green
setC_2~~~setC~~~setC_1	green
sfmA	green
slmA	green
slyX	green
speC~~~speC_2~~~speC_1	green
srkA_1~~~srkA	green
srlR_1~~~srlR_4~~~ulaR_3~~~srlR_5	green
srmB_1~~~srmB_3~~~srmB_2	green
srmB_2~~~srmB_1~~~srmB~~~srmB_3	green
ssnA~~~ssnA_1~~~ssnA_2	green
sspA~~~sspA_1~~~sspA_2	green
talB_1~~~talB_2~~~talB	green
tatC	green
tatD~~~tatD_1~~~tatD_2	green
tauA~~~tauA_2~~~tauA_1	green
tcyP_2~~~tcyP~~~tcyP_1~~~gltP_2	green
tdcD~~~tdcD_2~~~tdcD_1	green
thi4	green
thiD~~~thiD_2~~~thiD_1	green
thpR~~~thpR_2	green
thrA_1~~~thrA_3~~~thrA_2~~~thrA	green
tktB_2~~~tktB_1~~~tktB	green
tmcA~~~tmcA_2~~~tmcA_1~~~tmcA_3	green
tmk_1~~~tmk_2	green
tmk_2~~~tmk_1	green
tmk_3	green
tolA~~~tolA_1~~~tolA_2	green
tolR	green
torR_2~~~rssB_1~~~torR~~~torR_1	green
torT~~~torT_1~~~torT_2	green
trpS_2~~~trpS~~~trpS_1	green
truC~~~truC_1~~~truC_2	green
tufB_1~~~tufB~~~tufB_2~~~tuf1~~~tuf1_2	green
tusA	green
uacT~~~uacT_1~~~uacT_2	green
ubiH~~~ubiH_1~~~ubiH_2	green
umuC_2~~~umuC_1~~~umuC~~~umuC_3~~~dinB_2	green
ung~~~ung_1~~~ung_2	green
wecH~~~wecH_2~~~wecH_1	green
wzxC~~~wzxC_1~~~wzxC_2	green
xanQ_2~~~xanQ_1~~~xanQ	green
xcpW	green
xdhA_2~~~paoC_1~~~hcrA~~~xdhA_1	green
yabI~~~yabI_2~~~yabI_1	green
yaeQ_2~~~yaeQ_1~~~yaeQ	green
yafJ_2~~~yafJ~~~yafJ_1	green
yaiY	green
ybbY~~~ybbY_2	green
ybcJ	green
ybeM~~~ybeM_1~~~ybeM_2	green
ybhA_1~~~ybhA_2~~~ybhA	green
yceD_4~~~yceD	green
ydcV_1	green
ydcZ~~~ydcZ_1~~~ydcZ_2	green
ydeP_2~~~ydeP~~~ydeP_1~~~ydeP_3	green
ydfB_2~~~ydfB~~~ydfB_1~~~ydfB_4	green
ydgA_2~~~ydgA_3~~~ydgA_1	green
ydhP~~~ydhP_1~~~sotB_2~~~ydhP_2	green
ydjZ_2~~~ydjZ~~~ydjZ_1	green
yeaX_1~~~yeaX~~~yeaX_2	green
yecD~~~yecD_2~~~yecD_1	green
yecN_1~~~yecN	green
yecN_2	green
yedP~~~mngB~~~yedP_1~~~yedP_2~~~mngB_1	green
yeeA_1~~~yeeA~~~yeeA_2	green
yegS~~~yegS_1	green
yfeO_2~~~yfeO~~~yfeO_1	green
yfhM~~~yfhM_1~~~yfhM_2~~~yfhM_3	green
ygbE~~~ygbE_2~~~ygbE_1	green
ygcS_2~~~ygcS_1~~~ygcS_4~~~fixB_2~~~ygcS_3~~~ygcS_5~~~ygcS	green
ygeW~~~ygeW_2~~~ygeW_1	green
ygeX~~~ygeX_2~~~ygeX_1	green
ygfK~~~ygfK_1~~~ygfK_2	green
ygfX~~~ygfX_1~~~ygfX_2	green
yghE	green
yghG~~~gspS2	green
yghQ	green
ygiW~~~ygiW_1~~~ygiW_2~~~ygiW_3	green
yhbE_1~~~yhbE_2~~~yhbE	green
yhbX~~~yhbX_1~~~yhbX_2~~~yhbX_3	green
yicI_1~~~yicI_2~~~yicI_3~~~yicI	green
yicJ_1~~~yicJ_2~~~yicJ~~~yicJ_3	green
yihG~~~yihG_1~~~yihG_2	green
yihS~~~yihS_1~~~yihS_2	green
yihT~~~yihT_2~~~yihT_1	green
yihU~~~yihU_1~~~yihU_2	green
yjiG~~~yjiG_1~~~yjiG_2	green
yjjG_1~~~yjjG_2~~~yjjG	green
yjjI_2~~~yjjI_1~~~yjjI	green
ynbC~~~ynbC_2~~~ynbC_1	green
ynfE_3~~~ynfE_2~~~ynfE_1~~~ynfE~~~napA_1	green
yohD~~~yohD_1~~~yohD_2	green
yphB_1~~~yphB~~~yphB_2	green
yrbL~~~yrbL_1~~~yrbL_2	green
yrdA_2~~~caiE_2~~~yrdA_3~~~yrdA_1	green
ytfJ_2~~~ytfJ_1	green
zapD~~~zapD_1~~~zapD_2	green
zapE~~~zapE_2~~~zapE_1	green
zraR_2~~~zraR~~~zraR_1~~~norR_1~~~rssB_2	green
arfB~~~prfB_1~~~prfB_2	green-yellow
dmlR_3~~~dmlR_1~~~dmlR_5~~~dmlR_2~~~dmlR_4	green-yellow
elaA~~~elaA_1~~~elaA_2	green-yellow
entH~~~entH_2~~~entH_1	green-yellow
gatC~~~gatC_2~~~gatC_1~~~gatC_3~~~gatC_4	green-yellow
group_12	green-yellow
group_24125	green-yellow
group_2722	green-yellow
group_31950	green-yellow
group_32950	green-yellow
group_34338	green-yellow
group_35138	green-yellow
group_398	green-yellow
group_4869	green-yellow
group_5215	green-yellow
group_6917	green-yellow
group_7361	green-yellow
group_9755	green-yellow
hokE_3~~~hokE_2	green-yellow
hpt_1~~~hpt_2~~~hpt	green-yellow
hycI_2~~~hycI	green-yellow
iraD	green-yellow
ispA~~~ispA_1~~~ispA_2	green-yellow
leuC_3~~~leuC_2~~~leuC_1	green-yellow
murA_2~~~murA~~~murA_1	green-yellow
nikA_2	green-yellow
nudJ_1~~~nudJ_2~~~nudJ	green-yellow
panE_1~~~panE_2~~~panE	green-yellow
pflA_1~~~pflA_2~~~pflA	green-yellow
qseD_1~~~yjiE_1~~~yjiE~~~yjiE_2~~~qseD~~~qseD_2	green-yellow
recE_2~~~recE~~~recE_1	green-yellow
rlmI_1~~~rlmI_2~~~rlmI	green-yellow
tatA~~~tatA_1	green-yellow
xerC_3~~~xerC_2~~~xerC_1~~~xerC_5	green-yellow
yajL	green-yellow
ycaM_1~~~ycaM~~~ycaM_2~~~ycaD	green-yellow
yceJ~~~yceJ_1~~~yceJ_2	green-yellow
yehF	green-yellow
yibN~~~yibN_2~~~yibN_1	green-yellow
yjjP_2~~~yjjP~~~yjjP_1	green-yellow
acrB_4~~~mdtB_1~~~acrB_2~~~acrB_3~~~mexB_2~~~mexB~~~ttgE~~~acrB_1~~~mdtF_2~~~acrF_1~~~mdtF_1~~~acrB_5	ivory
alr~~~alr_1~~~alr_2	ivory
ampC~~~ampC_1~~~ampC_2~~~ampC_3	ivory
aphA~~~aphA_1~~~aphA_2	ivory
argB_1~~~argB_2~~~argB	ivory
argC_1~~~argC_2~~~argC	ivory
argG~~~argG_2~~~argG_1	ivory
argH_2~~~argH~~~argH_1	ivory
argR	ivory
atpD_2~~~atpD_1~~~atpD	ivory
atpF	ivory
azoR~~~azoR_2~~~azoR_1	ivory
bglF_2~~~bglF_3~~~bglF_1~~~bglF_4~~~bglF	ivory
btuD_2~~~btuD_4~~~btuD_3	ivory
cbeA_1~~~cbeA~~~cbeA_4~~~cbeA_2~~~cbeA_5~~~cbeA_3~~~cbeA_7	ivory
cbtA_1~~~cbtA_3~~~cbtA_2~~~cbtA~~~cbtA_4~~~cbtA_5	ivory
chaC~~~chaC_1~~~chaC_3~~~chaC_2	ivory
cof~~~decR_1~~~cof_2~~~cof_1	ivory
cpxR_1~~~cpxR_2~~~cpxR	ivory
csgG~~~csgG_1~~~csgG_2	ivory
cysS~~~cysS_1~~~cysS_2	ivory
cysT	ivory
dapE_4~~~dapE_3~~~dapE_2~~~dapE~~~dapE_1	ivory
dgoK1~~~dgoK1_1~~~dgoK1_2	ivory
dmlR_4~~~pgrR_3~~~dmlR_3~~~cysL_1~~~cysL_2~~~pgrR_1~~~pgrR_4~~~pgrR_2~~~yahB_3~~~dmlR_2	ivory
dnaG_1~~~dnaG_2~~~dnaG	ivory
dsbD~~~dsbD_2~~~dsbD_1	ivory
dusC~~~dusC_2~~~dusC_1	ivory
ettA~~~ettA_1~~~ettA_2	ivory
eutD~~~eutD_2~~~eutD_1	ivory
eutL_2~~~eutL~~~eutL_1	ivory
fepD_2~~~fepD_1~~~fepD	ivory
fliC~~~fljB~~~fliC_2	ivory
fliO	ivory
flxA~~~flxA_1~~~flxA_2	ivory
ftsE	ivory
fucU	ivory
galT~~~galT_2~~~galT_1	ivory
garP_1~~~garP_2~~~garP	ivory
gltP_1~~~gltP~~~gltP_2~~~gltP_3	ivory
gmd_1~~~gmd~~~gmd_2~~~fcl_2~~~fcl~~~fcl_1	ivory
group_10056	ivory
group_10062	ivory
group_10719	ivory
group_1075	ivory
group_10935	ivory
group_10994	ivory
group_1290	ivory
group_2007	ivory
group_2194	ivory
group_22550	ivory
group_24255	ivory
group_242	ivory
group_25555	ivory
group_27903	ivory
group_283	ivory
group_2889	ivory
group_29226	ivory
group_2928	ivory
group_31028	ivory
group_31460	ivory
group_31659	ivory
group_32129	ivory
group_32313	ivory
group_32378	ivory
group_32455	ivory
group_32457	ivory
group_32495	ivory
group_32631	ivory
group_33074	ivory
group_33536	ivory
group_34784	ivory
group_34870	ivory
group_34882	ivory
group_34895	ivory
group_35213	ivory
group_361	ivory
group_3877	ivory
group_4358	ivory
group_4428	ivory
group_4536	ivory
group_4549	ivory
group_4993	ivory
group_5170	ivory
group_560	ivory
group_5665	ivory
group_5958	ivory
group_6585	ivory
group_863	ivory
gsiD~~~gsiD_1~~~gsiD_2	ivory
gsk~~~gsk_2~~~gsk_1	ivory
guaA~~~guaA_1~~~guaA_2	ivory
hdeB	ivory
hycG~~~hycG_3~~~hycG_2~~~hycG_1	ivory
icsA_2~~~icsA~~~icsA_1	ivory
ilvD_2~~~ilvD~~~ilvD_1~~~ilvD_3	ivory
infB_1~~~infB_2~~~infB~~~infB_3	ivory
insK~~~insK_1~~~insK_2	ivory
kup_3~~~kup_2~~~kup_1~~~kup	ivory
ldrA_1~~~ldrA~~~ldrA_2~~~ldrA_3	ivory
lepB_2~~~lepB_1~~~lepB	ivory
livF_2~~~livF_1~~~livF	ivory
lldR_2~~~glcC_1~~~nanR_1~~~lldR_1	ivory
lpxH~~~lpxH_2~~~lpxH_1	ivory
lpxM~~~lpxM_2~~~lpxM_1	ivory
lsrR~~~lsrR_1	ivory
lutR_1~~~lutR	ivory
malI~~~malI_2~~~malI_1	ivory
malK_1~~~malK_2~~~malK	ivory
mdtJ	ivory
miaA_2~~~miaA_1~~~miaA	ivory
mnmA_1~~~mnmA_2~~~mnmA	ivory
mpaA~~~mpaA_2~~~mpaA_1	ivory
mscS~~~mscS_2~~~mscS_1	ivory
nagK~~~nagK_2~~~nagK_1	ivory
nanA_2~~~nanA_1~~~nanA	ivory
napC_1~~~napC~~~napC_2	ivory
napG_1~~~napG	ivory
narI	ivory
narK_1~~~narK~~~narK_2	ivory
narQ~~~narQ_1~~~narQ_2	ivory
nikR	ivory
nimR_2~~~nimR_1~~~nimR	ivory
nnr~~~nnr_1~~~nnr_2~~~nnr_3	ivory
nupC_2~~~nupC~~~nupC_1	ivory
pagP	ivory
pal_3~~~pal_1~~~pal_2	ivory
patA_1~~~patA_2~~~patA	ivory
pdxI~~~pdxI_1~~~pdxI_2	ivory
pgrR_1	ivory
phnI_2~~~phnI~~~phnI_1	ivory
phoP_2~~~phoP_1~~~phoP	ivory
plsB_2~~~plsB_1~~~plsB	ivory
plsY_1~~~plsY~~~plsY_2	ivory
preA_1~~~preA_2~~~preA	ivory
purN~~~purN_2~~~purN_1	ivory
purT~~~purT_1~~~purT_2	ivory
puuE_2~~~puuE~~~puuE_1	ivory
RBKS~~~rbsK_2~~~rbsK_1~~~rbsKrbiA	ivory
rbsA_4~~~rbsA_3~~~rbsA_1~~~rbsA_2~~~rbsA	ivory
rbsB_3~~~rbsB_2~~~rbsB_4~~~rbsB~~~rbsB_1	ivory
rcnB~~~rcnB_1~~~rcnB_2	ivory
recQ_2~~~recQ_1~~~recQ_3~~~recQ	ivory
rhsC_5~~~rhsC_6~~~rhsC_2~~~rhsC_1~~~rhsC_3~~~rhsD_3~~~rhsD_4~~~rhsD_8~~~rhsD_1~~~rhsD_5~~~rhsD_6~~~rhsC_8~~~rhsC_4~~~rhsC_9~~~rhsC_7	ivory
rluE~~~rluE_1~~~rluE_2	ivory
rrrD_2~~~rrrD_1~~~rrrD_3~~~rrrD_5~~~rrrD_6~~~rrrD_10~~~rrrD_9~~~rrrD_4	ivory
slp_2~~~slp_3~~~slp_1	ivory
sthA_2~~~sthA_1~~~sthA	ivory
sxy~~~sxy_1~~~sxy_2	ivory
tamB_2~~~tamB_5~~~tamB_1~~~tamB_4~~~tamB_3~~~tamB	ivory
tap~~~tap_1~~~tap_2	ivory
thiI_1~~~thiI_2~~~thiI	ivory
ttdA~~~ttdA_1~~~ttdA_2	ivory
ttdT_2~~~ttdT_3~~~ttdT_1	ivory
tus~~~tus_1~~~tus_2	ivory
ugpB_1~~~ugpB_2~~~ugpB	ivory
uidA~~~uidA_1~~~uidA_3~~~uidA_2	ivory
uidC~~~uidC_1~~~uidC_2	ivory
uvrD_2~~~rep_2~~~uvrD_1~~~uvrD	ivory
vgrG1_3	ivory
yahB_3~~~yahB_2~~~yahB_1	ivory
ybaL~~~ybaL_1~~~ybaL_2~~~ybaL_3	ivory
ycfH_1~~~ycfH~~~ycfH_2	ivory
yciI	ivory
ydgJ_1~~~ydgJ~~~ydgJ_2	ivory
ydiN~~~ydiN_1~~~ydiN_2~~~ydiN_3	ivory
yegI~~~yegI_2~~~yegI_1	ivory
yehF_2	ivory
yeiP_2~~~yeiP_1~~~yeiP	ivory
yfdX_2~~~yfdX_1~~~yfdX	ivory
yffB	ivory
yhbU~~~yhbU_1~~~yhbU_2	ivory
yheS_2~~~yheS_1~~~yheS	ivory
yiaW~~~yiaW_1~~~yiaW_2	ivory
yibH_2~~~yibH_1~~~yibH~~~yibH_3	ivory
yigL	ivory
yijD~~~yijD_2	ivory
yijE~~~yijE_1~~~yijE_2	ivory
ynaE~~~ynaE_2~~~ydfK_1~~~ydfK	ivory
aceK_1~~~aceK_2~~~aceK~~~aceK_3	magenta
acpH	magenta
argK~~~argK_2~~~argK_1~~~argK_3	magenta
bfr_1~~~bfr_2~~~bfr	magenta
chiA_1~~~chiA~~~chiA_2	magenta
dacA_2~~~dacA_1~~~dacA	magenta
dcd	magenta
dgoT_2~~~dgoT_1~~~dgoT	magenta
dgt~~~dgt_2~~~dgt_1~~~dgt_3	magenta
fbp_1~~~fbp_2~~~fbp	magenta
glmU	magenta
group_1029	magenta
group_21385	magenta
group_28589	magenta
group_28965	magenta
group_29615	magenta
group_29616	magenta
group_30918	magenta
group_31724	magenta
group_31746	magenta
group_31788	magenta
group_3220	magenta
group_32373	magenta
group_32691	magenta
group_32824	magenta
group_33307	magenta
group_33949	magenta
group_34080	magenta
group_34967	magenta
group_35043	magenta
group_35203	magenta
group_4940	magenta
group_6553	magenta
group_7006	magenta
group_7198	magenta
group_940	magenta
grpE_1~~~grpE_2~~~grpE	magenta
gspA~~~gspA_2~~~gspA_3~~~gspA_1~~~gspA_4	magenta
gspB	magenta
gspC	magenta
gspD_2~~~sctC~~~gspD_4~~~gspD_3~~~gspD_1~~~gspD	magenta
gspE_2~~~gspE~~~gspE_1	magenta
gspF_2~~~gspF~~~gspF_1	magenta
gspG	magenta
gspH	magenta
gspJ	magenta
gspK_1~~~gspK_2~~~gspK~~~gspK_3	magenta
gspL~~~gspL_1~~~gspL_2	magenta
gspO_2~~~gspO~~~gspO_1	magenta
gudP_1~~~gudP_2~~~gudP	magenta
kdgT~~~kdgT_2~~~kdgT_1	magenta
lutC~~~lutC_1~~~lutC_2	magenta
mdtM~~~mdtL_1~~~mdtM_1~~~mdtM_2	magenta
metH~~~metH_2~~~metH_1~~~metH_3	magenta
moeB~~~moeB_2~~~moeB_1	magenta
mqsA	magenta
mrdA_1~~~mrdA_2~~~mrdA_3~~~mrdA~~~mrdA_4	magenta
nikE_1~~~nikE~~~nikE_2	magenta
nrdB_1~~~nrdB_2~~~nrdB	magenta
nudE~~~nudE_1~~~nudE_2	magenta
pdxB~~~pdxB_2~~~pdxB_1	magenta
potA_2~~~potA_1~~~potA_3	magenta
prmB~~~prmC_2~~~prmB_2~~~prmB_1	magenta
prs_3~~~prs_2~~~prs_1	magenta
ptrB~~~ptrB_1~~~ptrB_2~~~ptrB_3	magenta
pyrI	magenta
rapA_2~~~rapA_1~~~rapA	magenta
rfbB~~~rmlB~~~rffG_1~~~rfbB_1~~~rfbB_2	magenta
rfbD~~~rfbD_2~~~rfbD_1~~~rfbD_3	magenta
rimO~~~rimO_2~~~rimO_1	magenta
rtcA_2~~~rtcA~~~rtcA_1	magenta
sbcC~~~sbcC_2~~~sbcC_1	magenta
sdhA	magenta
sdhB_1~~~sdhB_2~~~sdhB	magenta
sufE~~~sufE_2~~~sufE_1	magenta
thiL~~~thiL_2~~~thiL_1	magenta
ulaE_2~~~ulaE_3~~~ulaE_1	magenta
xapA~~~xapA_1~~~xapA_2	magenta
xthA~~~xthA_2~~~xthA_1	magenta
yadH~~~yadH_2	magenta
yadL~~~yadL_2~~~yadL_1	magenta
yafO~~~yafO_1~~~yafO_2	magenta
yajI~~~yajI_1~~~yajI_2	magenta
ydhW_2~~~ydhW_1~~~ydhW	magenta
yejK_2~~~yejK_1~~~yejK	magenta
yfcP~~~yfcP_2~~~yfcP_1	magenta
yfcR~~~yfcR_2~~~yfcR_1	magenta
yhjJ_1	magenta
yibA_2~~~yibA~~~yibA_1~~~yibA_3	magenta
ymgC	magenta
yqcG	magenta
ytfQ_1~~~ytfQ_2~~~ytfQ	magenta
znuA	magenta
adeQ_2~~~adeQ~~~adeQ_1	orange
adhB~~~dhaT~~~adhB_1~~~adhB_2	orange
alaE	orange
amiD~~~amiD_2~~~amiD_1	orange
appA~~~appA_2~~~appA_1	orange
apt	orange
axe16A~~~xynZ	orange
baeS~~~baeS_2~~~baeS_1	orange
bamD_1~~~bamD~~~bamD_2	orange
bcr_1~~~bcr~~~bcr_2~~~bcr_3	orange
bcsZ~~~bcsZ_1~~~bcsZ_2	orange
bglB_1~~~bglB_2~~~bglB	orange
bglF_1~~~bglF_2~~~bglF_3	orange
bglG_1~~~bglG~~~bglG_2	orange
bglH_2~~~bglH_3~~~bglH_4~~~bglH_1	orange
btuD_2~~~ddpD_1~~~ddpD_2~~~btuD_3~~~ddpD	orange
btuD_3~~~msmX_1~~~msmX_2~~~msmX~~~msmX_3	orange
ccmF_1~~~ccmF_2~~~ccmF_3	orange
cdaR~~~cdaR_1~~~cdaR_2	orange
cdgI~~~cdgI_2~~~cdgI_1	orange
cheY_1~~~cheY_2~~~cheY_3~~~cheY	orange
cmoB	orange
coaA_2~~~fumE~~~coaA_1~~~fumE_1~~~fumE_2	orange
comR_1~~~comR~~~comR_2	orange
cpdA_1~~~cpdA_2~~~cpdA	orange
crt_2~~~crt~~~paaF_2	orange
cysQ	orange
deaD_1~~~deaD~~~deaD_2~~~deaD_3	orange
dinG_2~~~dinG~~~dinG_1~~~dinG_3~~~dinG_4	orange
dld_2~~~dld_1~~~dld~~~dld_3~~~dld_4	orange
dsbG~~~dsbG_1~~~dsbG_2	orange
eae	orange
ecpR~~~ecpR_2~~~ecpR_1	orange
elbB~~~elbB_2~~~elbB_1	orange
etk_1~~~etk~~~etk_2~~~etk_3	orange
etp	orange
eutC~~~eutC_2~~~eutC_1	orange
evgA~~~evgA_1~~~evgA_2~~~cheB_1	orange
fabR~~~fabR_1	orange
fadR~~~fadR_1~~~fadR_2	orange
fdhD_1~~~fdhD_2~~~fdhD	orange
fdm~~~tdh_1	orange
feaB_2~~~feaB~~~feaB_1	orange
feaR_2~~~feaR~~~feaR_1	orange
fliY~~~fliY_1~~~mltF_1~~~fliY_2~~~mltF_2	orange
frlA_3~~~frlA~~~frlA_2~~~frlA_1	orange
frlB_1~~~frlB~~~frlB_2	orange
frlC~~~frlC_1~~~frlC_2	orange
frlD_1~~~frlD~~~frlD_2	orange
fruA_2~~~fruA_3~~~manP_2~~~fruA_1~~~fruA_4~~~manP_3	orange
gadX_2~~~gadX_1~~~gadX	orange
gamA_2~~~nagB_3~~~nagB_2~~~gamA~~~nagB_4~~~nagB_1	orange
gatZ_2~~~gatZ~~~gatZ_1	orange
gfcB_1~~~gfcB_2	orange
gltA_1~~~gltA_2~~~gltA	orange
gltC_2~~~gltC_1	orange
gltC_2~~~gltC_3~~~oxyR_2~~~cynR_4~~~gltC_1~~~oxyR_4~~~gltC~~~hdfR_3	orange
group_1014	orange
group_1172	orange
group_1173	orange
group_119	orange
group_1250	orange
group_1632	orange
group_19136	orange
group_2013	orange
group_21884	orange
group_2310	orange
group_2351	orange
group_2354	orange
group_25096	orange
group_25239	orange
group_25409	orange
group_2573	orange
group_2588	orange
group_2797	orange
group_2918	orange
group_29987	orange
group_300	orange
group_30138	orange
group_30	orange
group_31060	orange
group_31477	orange
group_31509	orange
group_31521	orange
group_31633	orange
group_31783	orange
group_32016	orange
group_32209	orange
group_32246	orange
group_32273	orange
group_32477	orange
group_32680	orange
group_32750	orange
group_32763	orange
group_32769	orange
group_32775	orange
group_32790	orange
group_33189	orange
group_33425	orange
group_33560	orange
group_34036	orange
group_34315	orange
group_34326	orange
group_35036	orange
group_35054	orange
group_3864	orange
group_3911	orange
group_4063	orange
group_4226	orange
group_4823	orange
group_4854	orange
group_5200	orange
group_5372	orange
group_731	orange
group_7383	orange
group_818	orange
group_8330	orange
group_8608	orange
group_9147	orange
group_990	orange
grxC	orange
gspC2~~~gspC2_2~~~gspC2_1	orange
hcaR_2~~~hdfR_3~~~hdfR_1~~~tfdR~~~catM~~~catM_1~~~hcaR_1~~~catM_2	orange
hdeD_2~~~hdeD_1~~~hdeD	orange
higA_2~~~higA_1~~~higA	orange
hisH~~~hisH_1~~~hisH_2	orange
hisM~~~hisM_1	orange
hmp_1~~~hmp~~~hmp_2	orange
holD~~~rimI~~~mshD	orange
hscC~~~hscC_2~~~hscC_1	orange
hyaD	orange
hybO_2~~~hybO_1~~~hybO	orange
hyfB_3~~~hyfB_2~~~hyfB~~~hyfB_1~~~ndhB_3	orange
icsA_2~~~icsA~~~icsA_1~~~icsA_3	orange
idi~~~idi_2~~~idi_1	orange
ilvB~~~ilvB_1~~~ilvB_2	orange
inaA~~~inaA_2~~~inaA_1	orange
intA_5~~~intA_6~~~intA_1~~~intS_1~~~intA_2~~~intA~~~intA_4~~~intS_2~~~intA_3~~~intS_5~~~intS_4~~~intS_3	orange
intS_1~~~intS_2~~~intS~~~intS_3~~~intS_5~~~intS_4	orange
iolO	orange
kdgK_2~~~kdgK_1	orange
kdpC~~~kdpC_2~~~kdpC_1	orange
ldhA_1~~~ldhA_2~~~ldhA	orange
lolE~~~lolE_2~~~lolE_1	orange
lplT_2~~~lplT_1~~~lplT	orange
lpxD	orange
ltnD~~~ltnD_1~~~ltnD_2	orange
mazE	orange
mazF	orange
mdoH_1~~~mdoH_2~~~mdoH~~~mdoH_3	orange
mdtD_1~~~mdtD~~~mdtD_2	orange
mdtI_1~~~emrE~~~emrE_2~~~mdtI_2	orange
melB~~~melB_2~~~melB_1	orange
mipA_2~~~mipA_3~~~mipA_1	orange
mngA~~~mngA_3~~~mngA_2~~~mngA_1	orange
mngB~~~mngB_1~~~mngB_2~~~mngB_3~~~mngB_4	orange
mngR_2~~~mngR_1~~~mngR_3~~~mngR	orange
mnmE~~~mnmE_2~~~mnmE_1	orange
mobB~~~mobB_1~~~mobB_2	orange
msmE	orange
mtr_1~~~mtr~~~mtr_2	orange
nasB~~~nasD	orange
nfsA	orange
nlpD_2~~~nlpD_1	orange
nsrR~~~nsrR_2~~~nsrR_1	orange
nudF_1~~~nudF_2~~~nudF	orange
nuoE	orange
ompC~~~ompC_2~~~ompC_1~~~ompC_3	orange
otnI~~~otnI_2~~~otnI_1	orange
otnK~~~otnK_2~~~otnK_1	orange
paaC_2~~~paaC~~~paaC_1	orange
paaE~~~paaE_1~~~paaE_2	orange
paaF~~~fadJ_2~~~paaF_1~~~paaF_2~~~menB_2	orange
paaG~~~paaG_1~~~paaG_2	orange
paaH_1~~~paaH_2~~~paaH~~~paaH_3	orange
paaJ_2~~~paaJ_1~~~paaJ	orange
paaK~~~paaK_2~~~paaK_1	orange
paaZ_1~~~paaZ_2~~~paaZ_3~~~paaZ	orange
paoA_1~~~paoA_2~~~paoA	orange
paoB_2~~~paoB~~~paoB_1	orange
paoC_1~~~paoC_2~~~paoC	orange
paoD~~~paoD_1~~~pgrR_3~~~paoD_2	orange
papC_1~~~papC_2~~~papC_3~~~papC_4~~~papC_5	orange
papC_1~~~papC_2~~~papC_3~~~papC_4~~~papC_6~~~papC_5	orange
papC_2~~~papC_3~~~papC_1~~~papC_4~~~papC_5~~~papC~~~papC_6	orange
papD_2~~~papD_1~~~yfcS_1~~~yfcS_2	orange
papD~~~papD_2~~~papD_1~~~yfcS_1	orange
patZ~~~patZ_1~~~patZ_2~~~patZ_3	orange
pdeA_1~~~pdeA~~~pdeA_2~~~pdeA_3	orange
pdeK_2~~~pdeK~~~pdeK_1	orange
pdeN~~~pdeN_2~~~pdeN_1~~~pdeN_3	orange
pgrR_1~~~pgrR_2~~~dmlR_5~~~dmlR_6~~~pgrR	orange
pheA_1~~~pheA~~~pheA_2	orange
phnP~~~phnP_2~~~phnP_1	orange
phrB~~~phrB_1~~~phrB_2~~~phrB_3	orange
potE~~~potE_2~~~potE_1~~~potE_3~~~potE_4	orange
preT~~~preT_2~~~preT_1~~~preT_3	orange
prfC_2~~~prfC_1~~~prfC	orange
prlF	orange
proV~~~proV_2~~~proV_1	orange
prpD_1~~~prpD_2~~~prpD	orange
psuG~~~psuG_2~~~psuK_1~~~psuK_2~~~psuK_3~~~psuK_4	orange
purR_4~~~purR_2~~~gntR_1~~~gntR_3~~~gntR_2	orange
pxpA	orange
pxpC~~~pxpC_1~~~pxpC_2	orange
pyrG_2~~~pyrG~~~pyrG_1	orange
qmcA~~~qmcA_1~~~qmcA_2	orange
qseF_1~~~qseF_2~~~qseF	orange
radA_2~~~radA_1~~~radA	orange
radD~~~radD_2~~~radD_1	orange
rcsC~~~rcsC_3~~~rcsC_2~~~rcsC_1	orange
rhaS_1~~~rhaS_5~~~rhaS_2~~~rhaS_4	orange
rhsC_2~~~rhsC_5~~~rhsC_1~~~rhsC_6~~~rhsC_3~~~rhsC_4~~~rhsC_8~~~rhsC_9~~~rhsD_2~~~rhsD_1~~~rhsD_4~~~rhsD_5~~~rhsD_3~~~rhsC_12	orange
rhsC_5~~~rhsC_4~~~vgrG1_1~~~rhsC_7~~~rhsD_3~~~rhsC_3~~~rhsD_5~~~rhsD_1~~~rhsC_2~~~rhsC_14~~~rhsC_6~~~rhsD_7~~~rhsD_2~~~rhsD_4~~~rhsD_6~~~vgrG1_3~~~vgrG1_2~~~rhsC_1~~~rhsD_8~~~vgrG1~~~rhsD	orange
rhsD_7~~~rhsD_2~~~rhsD_1~~~rhsD_3~~~rhsD_4~~~rhsD_9~~~rhsD_5~~~rhsD_8~~~rhsD_6~~~rhsD	orange
rlmE~~~rlmE_2~~~rlmE_1	orange
rplQ	orange
rpoA_1~~~rpoA_2~~~rpoA	orange
rpsQ	orange
rrrD_1~~~clpP_2~~~clpP_1~~~rrrD_2~~~clpP_3	orange
rrrD_1~~~rrrD_2~~~rrrD_3	orange
rusA_1~~~rusA_2~~~rusA~~~rusA_3~~~rusA_5	orange
sadH	orange
setA_2~~~setA~~~setA_1	orange
setB_1~~~setB_2~~~setB	orange
skp_2~~~skp_1~~~skp	orange
slyB~~~slyB_1~~~slyB_2	orange
speF_2~~~speC_3~~~speC_2~~~speF_1~~~speF~~~speF_3	orange
tdk~~~tdk_2~~~tdk_1	orange
tehB~~~tehA~~~tehA_2~~~tehA_1~~~tehB_1~~~tehB_2	orange
tfaE_2~~~tfaE_3~~~ylcG~~~ylcG_2	orange
thiG_2~~~thiG~~~thiS	orange
trkG~~~trkG_2~~~trkG_1	orange
tusD~~~tusD_2~~~tusD_1	orange
tynA_1~~~tynA_2~~~tynA~~~tynA_3	orange
ubiG~~~COQ3	orange
uhpB~~~uhpB_2~~~uhpB_1	orange
uhpC~~~uhpC_1~~~uhpC_2	orange
uhpT_2~~~uhpT_1~~~uhpT	orange
uidB_2~~~uidB_1~~~uidB	orange
xylE_2~~~xylE_1~~~xylE_3~~~xylE	orange
yadM~~~yadM_2~~~yadM_1	orange
ybaK~~~ybaK_1~~~ybaK_2	orange
ybaN	orange
ybaQ	orange
ybgD_1~~~ybgD~~~mrpA~~~ybgD_2	orange
ybgD~~~ybgD_2~~~ybgD_3~~~ybgD_1	orange
ybiA~~~ybiA_2~~~ybiA_1	orange
ybiU~~~ybiU_2~~~ybiU_1~~~ybiU_3	orange
ycbF~~~ycbF_1~~~ycbF_2	orange
yciF~~~yciF_1	orange
ycjM~~~ycjM_1~~~ycjM_3~~~ycjM_2	orange
ycjT~~~ycjT_1~~~ycjT_2	orange
ycjU~~~ycjU_1~~~ycjU_2	orange
ycjY~~~ycjY_2~~~ycjY_1~~~ycjY_3~~~ycjY_4	orange
ydaG	orange
ydiM_1~~~ydiM_2~~~ydiM	orange
yedF~~~yedF_2~~~yedF_1	orange
yedR	orange
yeeD	orange
yeeO~~~yeeO_2~~~yeeO_1~~~mdtK_2~~~yeeO_3	orange
yehC_3~~~yehC_1~~~yehC~~~yehC_2	orange
yeiR~~~yeiR_1~~~yeiR_2	orange
yfbM~~~yfbM_1~~~yfbM_2	orange
yfcS_1~~~yfcS~~~yfcS_2	orange
yfgG	orange
ygbN~~~ygbN_2~~~ygbN_1~~~ygbN_3	orange
ygfF_2~~~ygfF~~~ygfF_1	orange
ygiD~~~ygiD_2~~~ygiD_1	orange
ygjH~~~ygjH_1~~~ygjH_2	orange
yhhS~~~yhhS_2~~~yhhS_1~~~yhhS_3	orange
yiaJ_1~~~xynR	orange
yiaV~~~yiaV_2~~~yiaV_1	orange
yidG~~~yidG_1~~~yidG_2	orange
yihR_2~~~yihR~~~yihR_1	orange
yjgN_1~~~yjgN_2~~~yjgN~~~yjgN_3	orange
ymiC	orange
ynbD_1~~~ynbD~~~ynbD_2	orange
ynjI~~~ynjI_1~~~ynjI_2	orange
yodB~~~yodB_2~~~yodB_1	orange
yraH_2~~~yraH_1~~~yraH	orange
yraI~~~yraI_1	orange
yraJ_1~~~yraJ_2~~~yraJ~~~yraJ_3	orange
zraS~~~zraS_1~~~zraS_2	orange
alsB~~~alsB_2~~~alsB_1	pink
alsC_2~~~alsC_1~~~alsC~~~alsC_3~~~aaeA_3	pink
alsE_2~~~alsE_1~~~alsE	pink
alsK_3~~~alsK~~~alsK_2~~~alsE_1~~~alsK_1	pink
alsK~~~alsK_1	pink
alx~~~alx_2~~~alx_3	pink
atoA~~~atoA_1~~~atoA_2	pink
atoB_1~~~atoB~~~atoB_2~~~atoB_3	pink
atoC_3~~~atoC_2~~~atoC_1~~~atoC	pink
atoD_2~~~atoD_1~~~atoD	pink
atoE~~~atoE_2~~~atoE_1	pink
atoS~~~atoS_2~~~atoS_1	pink
bssS	pink
btuD_1~~~mglA_3~~~mglA_1~~~rbsA_1~~~rbsA_2~~~xylG_1~~~araG_2~~~rbsA_3~~~araG_3	pink
cbtA~~~cbtA_4~~~cbtA_2~~~cbtA_1	pink
cusR_2~~~cusR~~~cusR_1	pink
dadA_3~~~dadA_1	pink
dcuD_1~~~dcuD_3~~~dcuD_2	pink
dedD~~~dedD_1~~~dedD_2	pink
dmlR_6~~~dmlR_3~~~dmlR_1	pink
dsdX~~~dsdX_1~~~dsdX_2	pink
ecpC_2~~~ecpC_1~~~ecpC_3~~~ecpC	pink
entS~~~entS_1~~~entS_2~~~entS_3	pink
fixA_3~~~fixA_1~~~fixA_2~~~etfA~~~fixB_2~~~fixB_3~~~fixB_1	pink
fixX_1~~~fixX_2~~~fixX_3	pink
fliD~~~fliD_2~~~fliD_1~~~fliD_3	pink
glnQ_2~~~glnQ_3~~~glnQ_1	pink
group_0	pink
group_1594	pink
group_2747	pink
group_2798	pink
group_3103	pink
group_3127	pink
group_32359	pink
group_32768	pink
group_33685	pink
group_34808	pink
group_35073	pink
group_35303	pink
group_3739	pink
group_9773	pink
gstB_1~~~gstB_2	pink
gudD_1~~~gudD~~~gudD_3~~~gudD_2	pink
hdfR_2~~~dsdC~~~dsdC_1~~~dsdC_2	pink
helD~~~helD_1~~~helD_2~~~helD_3	pink
hflD_1~~~hflD	pink
hslV	pink
insK_1~~~insK	pink
intS_1~~~intS_2~~~intS_3~~~intS_4~~~intS~~~intS_6	pink
ivy~~~ivy_1	pink
kdpE~~~kdpE_1~~~rssB_2~~~kdpE_2	pink
kduD_3~~~kduD_2~~~kduD_1	pink
lacY_1~~~lacY_2~~~lacY	pink
lpxG	pink
matP~~~matP_2~~~matP_1	pink
mcbR_1~~~mcbR~~~mcbR_2	pink
mepH_1~~~mepH_2	pink
mlaB	pink
mutS_2~~~mutS_1~~~mutS	pink
nuoF~~~nuoF_3~~~nuoF_2~~~nuoF_1	pink
pdeB~~~pdeB_1~~~pdeB_2	pink
pdhR_1~~~pdhR_3~~~pdhR_2~~~nanR_3~~~lldR_3~~~nanR_1~~~lldR_1	pink
pgaD~~~pgaD_1	pink
ppx_1~~~ppx_2~~~ppx	pink
prpR~~~prpR_1~~~prpR_2~~~norR_4	pink
purB_2~~~purB_1~~~hflD~~~purB	pink
pyrE	pink
queC	pink
rayT~~~rayT_2~~~rayT_1	pink
relA_3~~~relA_2~~~relA_1~~~relA	pink
rlmN_1~~~rlmN_2~~~rlmN	pink
rpiB~~~lacA	pink
rpiR_2~~~rpiR_1~~~rpiR	pink
rutC_2~~~yabJ	pink
sdaA_1~~~sdaA_2~~~sdaA	pink
slt~~~slt_1~~~slt_2	pink
sstT~~~sstT_1~~~sstT_3~~~sstT_2	pink
sufB_1~~~sufB_2~~~sufB	pink
tibA~~~flu_2~~~flu_3~~~flu_1	pink
trkA_1~~~trkA_2~~~trkA	pink
uxuA~~~uxuA_1	pink
xapB~~~nupG_1~~~xapB_2~~~xapB_1	pink
xylB_2~~~lsrK_3~~~xylB_1~~~lsrK_1~~~xylB_3~~~lsrK_2~~~glpK_1	pink
xylB_2~~~xylB_1~~~lsrK_1~~~glpK_1~~~lsrK~~~lsrK_3~~~lsrK_2~~~glpK_2	pink
ybbW_2~~~ybbW~~~ybbW_1	pink
ybdK~~~ybdK_2~~~ybdK_1	pink
ybiS	pink
ycaD~~~ycaD_1~~~ycaD_2	pink
ycfZ~~~ycfZ_1~~~ycfZ_2	pink
yehZ_1~~~yehZ~~~yehZ_2	pink
ygcP_1~~~ygcP~~~ygcP_2	pink
ygiS_1~~~ygiS~~~ygiS_2~~~ygiS_3	pink
yibL	pink
yqcE~~~yqcE_1~~~yqcE_2	pink
zupT_1~~~zupT~~~zupT_2	pink
aroA~~~aroA_2~~~aroA_4~~~aroA_1	purple
btuB_1~~~cirA_1~~~btuB_4~~~cirA_3~~~cirA_2~~~btuB_3	purple
cpdB_2~~~cpdB~~~cpdB_1~~~cpdB_3	purple
dadA_1~~~dadA_2	purple
ddlB~~~ddlB_1~~~ddlB_2	purple
fdoG_2	purple
fecA~~~fecA_3~~~fecA_2~~~fecA_1~~~fecA_4	purple
fecB~~~fecB_1~~~fecB_2	purple
fecC~~~fecC_1~~~fecC_2	purple
fecD~~~fecD_2~~~fecD_1	purple
fecE~~~btuD_1~~~fecE_1~~~fecE_2	purple
fecI	purple
fecR~~~fecR_1~~~fecR_2	purple
flu_4~~~flu_2~~~flu~~~flu_1~~~flu_3~~~flu_5~~~flu_6	purple
fryB_1	purple
fucK_1~~~xylB_1~~~xylB_2~~~fucK_2	purple
gatB_2~~~gatB_1	purple
gatC_1~~~gatC_2~~~gatC_3	purple
gatY_1~~~kbaY_1~~~kbaY_2~~~fbaA_1~~~fbaA_2	purple
gcvP_2~~~gcvP_1~~~gcvP	purple
glaR~~~glaR_1	purple
group_10404	purple
group_10	purple
group_1420	purple
group_1457	purple
group_31038	purple
group_31164	purple
group_31816	purple
group_32863	purple
group_32918	purple
group_32984	purple
group_33998	purple
group_34125	purple
group_34793	purple
group_34919	purple
group_35235	purple
group_3846	purple
group_4695	purple
group_5061	purple
group_9673	purple
[truncated: 1,933 more rows]

## Sheet: Table S6
Supplemental Table 6. Gene list for each module in WGCNA network based on Dam methylation in non-coding regions.
Gene	Module
aes_1~~~aes~~~aes_2	blue
alkA~~~alkA_2~~~alkA_1	blue
allC~~~allC_2~~~allC_1	blue
alsK~~~alsK_1	blue
amiA~~~amiA_1~~~amiA_2	blue
amiD~~~amiD_2~~~amiD_1	blue
ansP2~~~ansP2_2~~~ansP2_1~~~ansP1~~~ansP1_1~~~potE_2	blue
appA~~~appA_2~~~appA_1	blue
argA~~~argA_1~~~argA_2	blue
asnA~~~asnA_2~~~asnA_1	blue
asnC~~~asnC_2~~~asnC_1	blue
azoR~~~azoR_2~~~azoR_1	blue
bcsE~~~bcsE_2~~~bcsE_1	blue
betI~~~betI_2~~~betI_1	blue
bioB_2~~~bioB_1~~~bioB	blue
cadC~~~cadC_2~~~cadC_1	blue
caiC_2~~~caiC~~~caiC_1~~~caiC_5	blue
can	blue
chiP_1~~~chiP_2~~~chiP_3~~~chiP	blue
citC_1~~~citC~~~citC_2	blue
cobS~~~cobS_1~~~cobS_2	blue
copA_3~~~copA~~~copA_2~~~copA_1	blue
csgB~~~csgB_2~~~csgB_1	blue
csgF	blue
cspG~~~ymcF	blue
cyaY	blue
cynT~~~cynT_1~~~cynT_2	blue
cysD_2~~~cysD_1~~~cysD	blue
cysS~~~cysS_1~~~cysS_2	blue
dacD~~~dacD_2~~~dacD_1	blue
dadA_1~~~dadA_3~~~dadA_2~~~dadA_4~~~dadA_5	blue
ddlA_2~~~ddlA_1~~~ddlA	blue
dgcJ_1~~~dgcJ_2~~~dgcJ~~~dgcJ_3	blue
dgoA_1~~~dgoA	blue
dmlR_4~~~pgrR_3~~~dmlR_3~~~cysL_1~~~cysL_2~~~pgrR_1~~~pgrR_4~~~pgrR_2~~~yahB_3~~~dmlR_2	blue
dmsA_2~~~dmsA_3~~~dmsA~~~dmsA_1	blue
dosC~~~dosC_2~~~dosC_1	blue
dtd	blue
efeU~~~efeU_2~~~efeU_1	blue
elaA~~~elaA_1~~~elaA_2	blue
elfA~~~elfA_2~~~elfA_1	blue
engB	blue
fdnG_2~~~napA_2~~~fdnG_1	blue
flaA~~~fljB_2~~~fliC~~~fliC2~~~fljB~~~fliC1~~~fliC_2~~~fliC_1	blue
fliC~~~fljB~~~fliC_2	blue
folD_1~~~folD_2~~~folD	blue
frr	blue
fucP_2~~~fucP_1~~~fucP	blue
gadB_1~~~gadB_2~~~gadA~~~tuf_2~~~hdc	blue
galF~~~galF_1~~~galF_2~~~galF_3	blue
gfcB_1~~~gfcB_2	blue
glcC~~~nanR_2~~~nanR_1~~~nanR_3	blue
glk_2~~~glk_1~~~glk	blue
glpX~~~glpX_1~~~glpX_2	blue
gltS_2~~~gltS_1~~~gltS_3~~~gltS	blue
gnsA~~~gnsA_2	blue
gntK_1~~~gntK_2	blue
gpr~~~gpr_2~~~gpr_3	blue
group_10424	blue
group_10534	blue
group_11003	blue
group_1233	blue
group_16016	blue
group_1889	blue
group_19133	blue
group_19405	blue
group_21884	blue
group_23073	blue
group_242	blue
group_24717	blue
group_25096	blue
group_2707	blue
group_27794	blue
group_280	blue
group_29574	blue
group_29627	blue
group_29997	blue
group_30028	blue
group_31091	blue
group_31179	blue
group_31207	blue
group_31324	blue
group_31460	blue
group_31644	blue
group_32290	blue
group_32297	blue
group_32441	blue
group_32471	blue
group_32500	blue
group_32631	blue
group_32660	blue
group_32691	blue
group_32768	blue
group_32852	blue
group_32953	blue
group_33189	blue
group_33494	blue
group_33621	blue
group_34048	blue
group_34167	blue
group_34295	blue
group_34315	blue
group_34763	blue
group_34902	blue
group_35052	blue
group_35086	blue
group_35104	blue
group_35270	blue
group_3739	blue
group_383	blue
group_4294	blue
group_4823	blue
group_4868	blue
group_5061	blue
group_539	blue
group_5605	blue
group_64	blue
group_6861	blue
group_8614	blue
group_893	blue
grxA~~~grxA_1	blue
hcaR_2~~~hdfR_3~~~hdfR_1~~~tfdR~~~catM~~~catM_1~~~hcaR_1~~~catM_2	blue
hcpA_5~~~hcpA_1~~~hcpA_3~~~hcpA	blue
hcxA~~~hcxA_3~~~hcxA_2~~~hcxA_1	blue
hdfR_2~~~cmpR~~~oxyR_2~~~cynR_2~~~catM_1~~~oxyR_1~~~cmpR_1~~~allS_2	blue
hemB~~~hemB_1~~~hemB_2	blue
hlyE~~~hlyE_2~~~hlyE_1	blue
htrL~~~htrL_2~~~htrL_1	blue
ilvC_2~~~ilvC_1~~~ilvC	blue
insK_2~~~insK_1	blue
invF	blue
katE~~~katE_2~~~katE_1~~~katE_3	blue
kefC_2~~~kefC_1~~~kefC_3	blue
ldrD_4~~~ldrD_2~~~ldrD	blue
lpxL~~~lpxP_2~~~lpxL_1~~~lpxL_2	blue
lsrA_2~~~lsrA~~~btuD_2~~~btuD_3~~~lsrA_1	blue
lsrC_1~~~lsrC~~~lsrC_2	blue
malZ~~~malZ_1~~~malZ_2~~~malZ_3	blue
manX_1~~~manX~~~manX_2~~~manX_3	blue
map_2~~~map_1~~~map	blue
mdoB~~~mdoB_1~~~mdoB_2	blue
mdtM~~~mdtL_1~~~mdtM_1~~~mdtM_2	blue
melB~~~melB_2~~~melB_1	blue
mepS_2~~~mepS_1	blue
metR_1~~~metR	blue
miaB~~~miaB_1	blue
mipA_2~~~mipA_3~~~mipA_1	blue
nagZ_2	blue
nanC~~~nanC_1~~~nanC_2~~~nanC_3	blue
narL_1~~~narL_2	blue
nhaB_1~~~nhaB~~~nhaB_2	blue
nifJ_2~~~nifJ_1~~~nifJ~~~por_2	blue
ogt~~~ogt_2~~~ogt_1	blue
ompW_2~~~ompX_2~~~ompX_1~~~ompX_3~~~ompX_7~~~ail_1~~~ail~~~ompX_5~~~ail_2~~~ompX_4~~~ompX_6~~~ompX_12~~~ompX_9	blue
panB~~~panB_1	blue
pdxK~~~pdxK_2~~~pdxK_1	blue
priA_2~~~priA_1~~~priA	blue
pstS_2~~~pstS~~~pstS_1	blue
psuK_1~~~RBKS~~~psuK_2~~~psuK_3~~~psuK~~~psuK_4	blue
putA_1~~~putA~~~putA_2~~~putA_3	blue
qmcA~~~qmcA_1~~~qmcA_2	blue
qseE~~~glrK~~~qseE_2~~~qseE_1	blue
ravA~~~ravA_1~~~ravA_2	blue
resA~~~trxA	blue
rhlE_2~~~rhlE_1~~~rhlE~~~rhlE_3	blue
rhlE~~~rhlE_2~~~rhlE_1~~~rhlE_3	blue
rhsD_7~~~rhsD_2~~~rhsD_1~~~rhsD_3~~~rhsD_4~~~rhsD_9~~~rhsD_5~~~rhsD_8~~~rhsD_6~~~rhsD	blue
rpmJ	blue
rpoH_2~~~rpoH	blue
sdhE	blue
sfmC~~~sfmD_2~~~sfmD_1~~~sfmD_3~~~sfmD~~~sfmC_1	blue
sfmF~~~sfmF_1~~~sfmF_2	blue
tabA_1~~~tabA_2~~~tabA_3~~~tabA	blue
talB_2~~~tal~~~tal_2~~~tal_1~~~talB_1	blue
tehB~~~tehA~~~tehA_2~~~tehA_1~~~tehB_1~~~tehB_2	blue
tuf_2~~~tuf~~~mnmE_2~~~era_2~~~era_3~~~era_5~~~era_4~~~era_1	blue
uidA~~~uidA_1~~~uidA_3~~~uidA_2	blue
viaA_1~~~viaA_2~~~viaA	blue
waaA_1~~~waaA_2~~~waaA	blue
xcpW	blue
xerC_3~~~xerC_2~~~xerC_1~~~xerC_5	blue
yaiY	blue
ybbW_2~~~ybbW~~~ybbW_1	blue
yciI	blue
ydhV_2~~~ydhV_1~~~ydhV~~~ydhV_3	blue
yedA~~~yedA_1~~~yedA_2	blue
yegS~~~yegS_1	blue
yehD_2~~~yehD_1	blue
yehL_2~~~yehL_1~~~yehL	blue
ygfX~~~ygfX_1~~~ygfX_2	blue
yihX~~~yihX_1~~~yihX_2	blue
yjjW_1~~~yjjW	blue
yjjW_2~~~yjjW~~~cutD_2~~~yjjW_1	blue
ynfP	blue
yqcG	blue
ysnE	blue
zapE~~~zapE_2~~~zapE_1	blue
zraP~~~zraP_2~~~zraP_1	blue
acnA~~~acnA_1~~~acnA_2~~~acnA_3	green
ampH_1~~~ampH_2~~~ampH	green
argO~~~argO_2~~~argO_1	green
arnC_2~~~icaA~~~arnC_3~~~arnC_1~~~arnC_5~~~arnC_4	green
bhsA_3~~~bhsA_1	green
bluR~~~bluR_1~~~bluR_2	green
cas1~~~ygbT~~~ygbT_1~~~ygbT_2	green
csrD_2~~~csrD_1~~~csrD~~~csrD_3	green
cyn1	green
cysL	green
deoC~~~deoC_1~~~deoC_2	green
dppB_1~~~dppB_2~~~dppB~~~dppB_3	green
dtpA~~~dtpA_1~~~dtpA_2	green
elfG_1~~~elfG~~~elfG_2	green
fdhD_1~~~fdhD_2~~~fdhD	green
fimC_1~~~focC~~~focC_1~~~focC_2	green
fiu~~~fiu_2~~~fiu_1	green
frlB_1~~~frlB~~~frlB_2	green
fruA_2~~~fruA_3~~~manP_2~~~fruA_1~~~fruA_4~~~manP_3	green
fucA~~~fucA_1~~~fucA_2	green
greB~~~greB_2~~~greB_1	green
group_1161	green
group_1392	green
group_2144	green
group_22393	green
group_2573	green
group_31634	green
group_31948	green
group_32120	green
group_32125	green
group_32258	green
group_32695	green
group_32750	green
group_32831	green
group_33512	green
group_34204	green
group_35036	green
group_3756	green
group_3819	green
group_3864	green
group_398	green
group_440	green
group_6937	green
group_7682	green
group_8608	green
gsiA~~~gsiA_1~~~gsiA_2~~~btuD_3	green
hchA~~~hchA_1~~~hchA_2	green
iaaA~~~iaaA_3~~~iaaA_1~~~iaaA_2	green
intQ~~~intQ_1~~~xerC_3~~~intQ_3~~~intQ_2	green
intS_1~~~intS_2~~~intS~~~intS_3~~~intS_5~~~intS_4	green
leuO_1~~~ybdO_2~~~ybdO_1~~~ybdO_3~~~yidZ_1~~~yidZ_2~~~ybdO	green
lsrF~~~lsrF_1~~~lsrF_2	green
lysO~~~lysO_1~~~lysO_2	green
mazE	green
mdh_2~~~mdh_1~~~mdh_3	green
mhpT~~~mhpT_2~~~mhpT_1~~~nanT_1	green
napB~~~napB_1~~~napB_2	green
napG_1~~~napG	green
napH~~~napH_1~~~napH_2	green
narY_1~~~narY_2~~~narY	green
narZ~~~narU~~~narU_2~~~narU_1~~~napA_2	green
nfsB~~~nfsB_2~~~nfsB_1	green
nikA_2	green
paaG~~~paaG_1~~~paaG_2	green
paaK~~~paaK_2~~~paaK_1	green
phrB~~~phrB_1~~~phrB_2~~~phrB_3	green
pnp_1~~~pnp_2~~~pnp	green
purT~~~purT_1~~~purT_2	green
purU_2~~~purU~~~purU_1	green
qorA~~~qorA_1~~~qorA_2	green
rclC~~~rclC_1~~~rclC_2	green
rhsC_2~~~rhsC_5~~~rhsC_1~~~rhsC_6~~~rhsC_3~~~rhsC_4~~~rhsC_8~~~rhsC_9~~~rhsD_2~~~rhsD_1~~~rhsD_4~~~rhsD_5~~~rhsD_3~~~rhsC_12	green
rlmJ_2~~~rlmJ~~~rlmJ_1	green
rob_1~~~rob_2~~~rob_3	green
rpnD~~~rpnA	green
rraB	green
rsmH~~~rsmH_2~~~rsmH_1	green
sfmC~~~sfmC_1~~~sfmC_2	green
slp_2~~~slp_3~~~slp_1	green
treR_2~~~treR_1~~~treR	green
uhpA~~~uhpA_1	green
ushA~~~ushA_1~~~ushA_2	green
yadV~~~yadV_1~~~yadV_2~~~yadV_3	green
yafJ_2~~~yafJ~~~yafJ_1	green
ybdL_1~~~ybdL~~~ybdL_2	green
ybiU~~~ybiU_2~~~ybiU_1~~~ybiU_3	green
ycaM_1~~~ycaM_2~~~ycaM	green
ycaM_1~~~ycaM~~~ycaM_2~~~ycaD	green
yddA~~~yddA_1~~~yddA_2	green
ydiV~~~ydiV_2~~~ydiV_1	green
yeaR~~~yeaR_1~~~yeaR_2	green
yfeW~~~yfeW_1~~~yfeW_2~~~yfeW_3	green
yfiC~~~yfiC_2~~~yfiC_1	green
ygcB	green
yhjJ_1	green
ymgC	green
yoaG	green
yraI~~~yraI_1	green
ytfQ_1~~~ytfQ_2~~~ytfQ	green
cusC_2~~~cusC_1~~~cusC_3~~~cusC~~~cusC_4	green-yellow
dsdA~~~dsdA_1~~~dsdA_2~~~dsdA_3	green-yellow
eae	green-yellow
exuT_1~~~exuT_2~~~exuT_4~~~exuT_3	green-yellow
fucI_1~~~fucI_2~~~fucI	green-yellow
gatD_1~~~gatD~~~gatD_2	green-yellow
gbpR~~~catM~~~catM_2~~~catM_1	green-yellow
group_1014	green-yellow
group_1642	green-yellow
group_19125	green-yellow
group_24097	green-yellow
group_34079	green-yellow
group_34194	green-yellow
group_34447	green-yellow
group_421	green-yellow
group_5172	green-yellow
group_6468	green-yellow
group_794	green-yellow
group_8011	green-yellow
group_8148	green-yellow
lgoT_2~~~lgoT~~~lgoT_1~~~lgoT_3	green-yellow
mdtN~~~mdtN_1~~~mdtN_2	green-yellow
murR_2~~~murR_1	green-yellow
pdeI_1~~~pdeI~~~pdeI_4~~~pdeI_3~~~pdeI_2	green-yellow
proA_2~~~proA_1~~~adhE_1~~~adhE_3~~~adhE_4~~~sucD_1~~~sucD_3	green-yellow
queE_1~~~queE	green-yellow
rayT~~~rayT_2~~~rayT_1	green-yellow
rrrD_1~~~rrrD_5~~~rrrD_2~~~rrrD_3~~~rrrD_4	green-yellow
srlA_1~~~srlA_2~~~srlA	green-yellow
srlE~~~srlE_2~~~srlE_1	green-yellow
tam~~~tam_2~~~tam_1	green-yellow
wrbA~~~wrbA_1~~~wrbA_2	green-yellow
yehF_2	green-yellow
yfdC~~~yfdC_2~~~yfdC_1	green-yellow
ynbD_1~~~ynbD~~~ynbD_2	green-yellow
yraJ_1~~~yraJ_2~~~yraJ~~~yraJ_3	green-yellow
aaaT~~~aaaT_2~~~aaaT_1	grey
aas~~~aas_3~~~aas_2~~~aas_1	grey
aat~~~aat_2~~~aat_1	grey
abgA_2~~~abgA_1~~~abgA~~~abgB_2~~~abgB_1	grey
aceB~~~aceB_2~~~aceB_1	grey
acm	grey
acnB_1~~~acnB_2~~~acnB	grey
acpH	grey
acrE~~~acrE_2~~~acrE_1	grey
acrR_2~~~acrR_1	grey
acs_2~~~acs_1~~~acs_3~~~acs_4~~~acs	grey
acuI~~~acuI_1~~~acuI_2	grey
add_1~~~add~~~add_2	grey
ade_2~~~ade~~~ade_1~~~ade_3	grey
adeP~~~adeP_1~~~adeP_2	grey
adhB~~~dhaT~~~adhB_1~~~adhB_2	grey
adhE_3~~~adhE_2~~~adhE~~~adhE_1	grey
adhP_2~~~adhP_1~~~adhP	grey
adiA~~~adiA_1~~~adiA_2	grey
adk	grey
aer~~~aer_2~~~aer_1	grey
agaS~~~agaS_1~~~agaS_2~~~kbaZ	grey
agp_2~~~agp~~~agp_1	grey
ais~~~ais_2~~~ais_1	grey
alaA_1~~~alaA_2~~~alaA	grey
alaE	grey
aldB_1~~~aldB~~~aldB_2~~~aldB_3	grey
algC_2~~~algC_1~~~glmM_2~~~glmM_1~~~algC	grey
algC~~~glmM_1~~~glmM_2~~~algC_2~~~algC_1~~~glmM_3	grey
allA~~~allA_1~~~allA_2	grey
allR_1~~~allR_2~~~allR	grey
alx~~~alx_2~~~alx_3	grey
amn_1~~~amn~~~amn_2~~~amn_3	grey
anmK~~~anmK_1~~~anmK_2	grey
ansA~~~ansA_2~~~ansA_1	grey
aphA~~~aphA_1~~~aphA_2	grey
appC~~~appC_2~~~appC_1	grey
aqpZ~~~aqpZ_1~~~aqpZ_2	grey
araB_2~~~araB_1~~~araB~~~araB_3	grey
araC~~~araC_2~~~araC_1	grey
araE~~~araE_2~~~araE_1	grey
araJ~~~sotB_1~~~araJ_2~~~araJ_1~~~sotB_2	grey
araQ~~~lacG	grey
arcA	grey
arcC1_1~~~arcC1~~~arcC1_2~~~arcC1_6~~~arcC1_3	grey
arcC2_1~~~arcC2~~~arcC1_4~~~arcC2_2~~~arcC2_3~~~arcC1_1	grey
argC_1~~~argC_2~~~argC	grey
argE_1~~~argE_2	grey
argG~~~argG_2~~~argG_1	grey
argR	grey
argS_2~~~argS~~~argS_1	grey
argT~~~argT_1~~~argT_2~~~mltF_1	grey
ariR_2	grey
arnB~~~arnB_2~~~arnB_1	grey
arnC_1~~~arnC_3~~~arnC_2~~~epsJ	grey
aroF~~~aroF_1~~~aroF_2	grey
aroL~~~aroL_2~~~aroL_1	grey
aroP_1~~~aroP_2~~~aroP	grey
ascG~~~ascG_2~~~ascG_1	grey
asd~~~asd_2~~~asd_1	grey
aspA_5~~~aspA_2~~~aspA_1~~~aspA_6~~~aspA	grey
aspS_1~~~aspS_2~~~aspS	grey
astA~~~astA_2~~~astA_1	grey
astB~~~astE~~~astB_1~~~astE_2~~~astE_1~~~astB_2	grey
astC~~~astC_1~~~astC_2	grey
astD_1~~~astD_2~~~astD	grey
astE~~~astE_1~~~astE_2	grey
atl	grey
atoC_3~~~atoC_2~~~atoC_1~~~atoC	grey
atoS~~~atoS_2~~~atoS_1	grey
bamD_1~~~bamD~~~bamD_2	grey
barA_1~~~barA~~~barA_2~~~barA_3	grey
bcsG_2~~~bcsG~~~bcsG_1~~~bcsG_3	grey
benM~~~cysB_2~~~gltC_2~~~cysB_1~~~gltC_1	grey
bglJ~~~bglJ_2~~~rcsB_3~~~bglJ_1	grey
bhsA_2~~~bhsA_1	grey
bioH~~~bioH_1~~~bioH_2	grey
bisC~~~bisC_2~~~bisC_1	grey
bolA	grey
brnQ_1~~~brnQ~~~brnQ_2~~~brnQ_3	grey
bsmA	grey
btsR~~~btsR_2~~~btsR_1~~~cheB_1	grey
btsS_2~~~btsS_1~~~btsS	grey
btuB_1~~~btuB_2~~~btuB_4~~~btuB_3~~~btuB	grey
btuB_1~~~cirA_1~~~btuB_4~~~cirA_3~~~cirA_2~~~btuB_3	grey
btuB_3~~~btuB_2~~~btuB_1~~~btuB	grey
btuD_5~~~lptB_2~~~artM_3~~~lptB_1	grey
btuF~~~btuF_2~~~btuF_3~~~btuF_1	grey
btuR~~~btuR_1~~~btuR_2~~~btuR_3	grey
cadB_2~~~cadB_1~~~cadB~~~potE_2~~~cadB_3	grey
caiA_1~~~caiA_2~~~caiA_3	grey
carA~~~carA_1~~~carA_2	grey
ccmH_2~~~ccmH_3~~~ccmH_1	grey
ccpA_1~~~ccp~~~ccpA	grey
cfa_1~~~cfa_2~~~cfa~~~cfa_3	grey
cfaE	grey
chaA~~~chaA_1~~~chaA_2	grey
cheA~~~cheA_2~~~cheA_3~~~cheA_1~~~cheA_4	grey
clcB~~~clcB_2~~~clcB_1	grey
clcD_2~~~yqhI~~~clcD_1	grey
clcD	grey
clpP_1~~~clpP_5~~~clpP_4~~~clpP_2~~~clpP_3~~~clpP	grey
clsC~~~clsC_2~~~clsC_1	grey
cmoM~~~cmoM_2~~~cmoM_1	grey
cntO_1~~~cntO~~~fiu_1~~~btuB_2~~~fecA~~~btuB_1~~~btuB_3~~~fecA_1~~~btuB_4~~~cntO_2	grey
cnu	grey
coaA_2~~~coaA_1~~~coaA_3	grey
coaBC~~~coaBC_2~~~coaBC_1	grey
cof~~~decR_1~~~cof_2~~~cof_1	grey
comR_1~~~comR~~~comR_2	grey
corA_2~~~corA~~~corA_3~~~corA_1	grey
cpdB_2~~~cpdB~~~cpdB_1~~~cpdB_3	grey
cpxA_1~~~cpxA~~~cpxA_2	grey
cpxP~~~cpxP_1~~~cpxP_2	grey
cpxR_1~~~cpxR_2~~~cpxR	grey
cra~~~cra_2~~~cra_1~~~purR_2	grey
crcB	grey
crfC~~~crfC_2~~~crfC_1~~~crfC_3	grey
crp_2~~~crp_1~~~crp	grey
csdA~~~csdA_2~~~csdA_1	grey
csgD~~~csgD_1~~~csgD_2	grey
cspB	grey
cspD	grey
cstA_2~~~cstA_1~~~cstA~~~cstA_3	grey
cueO_2~~~cueO_3~~~cueO~~~cueO_1	grey
curA~~~curA_1~~~curA_2	grey
cusR_2~~~cusR~~~cusR_1	grey
cusS~~~cusS_3~~~cusS_2~~~cusS_1~~~cusS_4	grey
cutA	grey
cvrA_2~~~cvrA_1~~~cvrA	grey
cyaA_1~~~cyaA_3~~~cyaA~~~cyaA_2	grey
cybB~~~cybB_1~~~cybB_2	grey
cycA~~~cycA_1~~~cycA_2~~~potE_2	grey
cynR_1~~~cynR_3~~~cynR_2~~~oxyR_1~~~pgrR_1~~~hdfR_2	grey
cynR_2~~~cynR_3~~~cynR_4~~~cynR_1	grey
cysJ~~~cysJ_2~~~cysJ_1	grey
cysM~~~trpB_2~~~trpB_1	grey
cysQ	grey
cysZ~~~cysZ_2~~~cysZ_1	grey
cytR_1~~~cytR_3~~~cytR_2~~~cytR	grey
dacB_2~~~dacB_1~~~dacB	grey
dacC_2~~~dacC_1~~~dacC	grey
dcp~~~dcp_2~~~dcp_3~~~dcp_1	grey
dctA_2~~~dctA_1~~~dctA	grey
dcuB_2~~~dcuB_1~~~dcuB_3~~~dcuB	grey
dcuR~~~dcuR_1~~~dcuR_2	grey
dcuS~~~dcuS_1~~~dcuS_2~~~dcuS_3	grey
deaD_1~~~deaD~~~deaD_2~~~deaD_3	grey
deoB_2~~~deoB_4~~~deoB_3~~~deoB_1	grey
dgcM~~~dgcM_1~~~dgcM_2	grey
dgcN_2~~~dgcN_1~~~dgcN	grey
dgcP~~~dgcP_1~~~dgcP_2	grey
dgcT~~~dgcT_1~~~dgcT_2~~~dgcT_3	grey
dgkA	grey
dgoK1~~~dgoK1_1~~~dgoK1_2	grey
dgt~~~dgt_2~~~dgt_1~~~dgt_3	grey
dhaL~~~dhaK~~~dhaK_2	grey
dhaR~~~dhaR_2~~~dhaR_1	grey
djlA_2~~~djlA~~~djlA_1	grey
dksA_1~~~dksA~~~dksA_2	grey
dld_2~~~dld_1~~~dld~~~dld_3~~~dld_4	grey
dlsT~~~dlsT_1~~~dlsT_2~~~tdcC_2	grey
dmlR_1~~~yahB_1~~~dmlR_2~~~dmlR_4~~~dmlR_6~~~dmlR_3~~~dmlR_5	grey
dmlR_3~~~dmlR_1~~~dmlR_5~~~dmlR_2~~~dmlR_4	grey
dmlR_4~~~dmlR_1~~~dmlR_5~~~dmlR_2	grey
dmlR_4~~~gcvA_2~~~dmlR_1~~~dmlR_5~~~pgrR_1~~~dmlR_3	grey
dmsB_2~~~dmsB_1	grey
dmsD~~~dmsD_1~~~dmsD_2	grey
dnaE_2~~~dnaE_3~~~dnaE_1~~~dnaE	grey
dnaQ	grey
dosC_2~~~dgcZ_1~~~dosC_1	grey
dppA_2~~~dppA_1~~~dppA	grey
draG~~~tri1	grey
dsbA~~~dsbA_2~~~dsbA_1	grey
dsbG~~~dsbG_1~~~dsbG_2	grey
dsrB	grey
dtpB~~~dtpB_1~~~dtpB_2	grey
dtpD_2~~~dtpD_1~~~dtpD~~~dtpD_3	grey
dusB_3~~~dusB_2~~~dusB_1~~~dusB	grey
dxr~~~dxr_2~~~dxr_1	grey
eamA~~~eamA_2~~~eamA_1	grey
ebgA~~~ebgA_3~~~ebgA_2~~~ebgA_1	grey
ebgC~~~ebgC_2	grey
ecpR~~~ecpR_2~~~ecpR_1	grey
edcC_2~~~edcC~~~edcC_1	grey
edd_2~~~edd_1~~~edd	grey
efp	grey
elbB~~~elbB_2~~~elbB_1	grey
emrA_1~~~emrA_2~~~emrA	grey
emrK_1~~~emrK_2~~~emrK	grey
endA	grey
envZ~~~envZ_2~~~envZ_1	grey
epmA_1~~~epmA~~~epmA_2	grey
epmB~~~epmB_1~~~epmB_2	grey
epsH_1~~~epsH~~~epsH_2	grey
eptB~~~eptB_2~~~eptB_1	grey
etk_1~~~etk~~~etk_2~~~etk_3	grey
evgA~~~evgA_1~~~evgA_2~~~cheB_1	grey
fabB_1~~~fabB_2~~~fabB	grey
fadB_1~~~fadB_3~~~fadB_2~~~fadB	grey
fadR~~~fadR_1~~~fadR_2	grey
fbp_1~~~fbp_2~~~fbp	grey
fdrA_2~~~fdrA_3~~~fdrA_1~~~fdrA_4~~~fdrA	grey
fecI	grey
fecR~~~fecR_1~~~fecR_2	grey
fepA_1~~~fepA_2~~~fepA_4~~~fepA_3~~~btuB_1~~~btuB_2~~~fepA	grey
fepB~~~fepB_2~~~fepB_1	grey
fepC~~~fepC_1	grey
fepD_2~~~fepD_1~~~fepD	grey
fes~~~fes_2~~~fes_1~~~fes_3	grey
fhuA_3~~~fhuA_1~~~fhuA_2~~~fhuA	grey
fixA_2~~~fixA_1~~~fixA~~~fixA_3	grey
fixX_3~~~fixX_2~~~fixX_1	grey
fkpA_2~~~fkpA~~~fkpA_1	grey
fldC	grey
flgA~~~flgA_2~~~flgA_1	grey
flgB_2~~~flgB~~~flgB_1	grey
flhD~~~flhD_1~~~flhD_2	grey
fliE	grey
fliF~~~fliF_1~~~fliF_2	grey
fliG~~~fliG_2~~~fliG_1	grey
flk_2~~~flk_1~~~flk	grey
flxA~~~flxA_1~~~flxA_2	grey
folE~~~folE_1~~~folE_2	grey
folM~~~folM_1~~~folM_2	grey
fpr_2~~~fpr~~~fpr_1	grey
frc~~~frc_2~~~frc_1	grey
frdA_1~~~frdA_2~~~frdA	grey
frdB_1~~~frdB~~~frdB_2	grey
fre~~~fre_2~~~fre_1	grey
fruA_2~~~manP~~~manP_2~~~manP_1~~~fruA_1~~~fruA_3	grey
fruB~~~fruB_2~~~fruB_1	grey
fryA_2~~~fryA_1~~~fryA_3~~~rhaR_4	grey
fryC_1~~~fryC_2~~~fryC~~~fryB_1~~~fryC_3	grey
fsaA~~~fsaA_1~~~fsa~~~fsaA_2	grey
ftnA_3~~~ftnA_2~~~ftnA_1	grey
ftsY_1~~~ftsY~~~ftsY_2	grey
gadE~~~gadE_1~~~gadE_2	grey
gadX_2~~~gadX_3~~~gadX_1~~~appY~~~rhaR_4	grey
galR~~~galR_1~~~galR_2	grey
galT~~~galT_2~~~galT_1	grey
gcd_2~~~gcd_1~~~gcd	grey
gcvA_1~~~gcvA_2~~~gcvA	grey
gcvP_2~~~gcvP_1~~~gcvP	grey
gcvR	grey
ggt~~~ggt_2~~~ggt_1	grey
ghrB_3~~~ghrB~~~ghrB_2~~~ghrB_1	grey
ghxP~~~ghxP_2~~~ghxP_1	grey
glaH~~~glaH_1~~~glaH_2	grey
glcR~~~ydjF_2~~~glcR_1~~~ydjF_1~~~ydjF	grey
glgS	grey
glmU	grey
glnA~~~glnA_2~~~glnA_1	grey
glnB	grey
glnK_1~~~glnK~~~glnK_2	grey
glnS_1~~~glnS_2~~~glnS	grey
glpA_2~~~glpA~~~glpA_1~~~glpB	grey
glpB~~~glpB_1~~~glpB_2	grey
glpD~~~glpD_1~~~glpD_2~~~glpD_3	grey
glpE	grey
glpR_1~~~glcR~~~srlR_2~~~glcR_2	grey
glpT_1~~~glpT~~~glpT_2~~~glpT_3	grey
glsA1~~~glsA1_1~~~glsA1_2	grey
gltA_1~~~gltA_2~~~gltA	grey
gltB~~~gltB_1~~~gltB_2	grey
gltC_2~~~gltC_3~~~oxyR_2~~~cynR_4~~~gltC_1~~~oxyR_4~~~gltC~~~hdfR_3	grey
gltR_2~~~hdfR_2~~~gltR~~~yofA	grey
glvC~~~glvC_2~~~glvC_1	grey
glyA_1~~~glyA_2~~~glyA	grey
glyQ	grey
gmhA	grey
gmhB~~~gmhB_2	grey
gmk	grey
gntT_2~~~gntT_1~~~gntT	grey
gpmB_1~~~pspA_1~~~pspB_2~~~gpmB_2~~~gpmB~~~pspB_1	grey
gpmI~~~gpmI_1~~~gpmI_2	grey
gpt_2~~~gpt~~~gpt_1	grey
grcA	grey
groS	grey
group_10212	grey
group_10404	grey
group_10890	grey
group_10	grey
group_11000	grey
group_1172	grey
group_1173	grey
group_121	grey
group_1257	grey
group_1325	grey
group_1379	grey
group_139	grey
group_14040	grey
group_1457	grey
group_14942	grey
group_15156	grey
group_15279	grey
group_15525	grey
group_155	grey
group_156	grey
group_16097	grey
group_160	grey
group_16242	grey
group_1631	grey
group_1632	grey
group_164	grey
group_1695	grey
group_18140	grey
group_18295	grey
group_182	grey
group_1897	grey
group_19146	grey
group_19233	grey
group_1932	grey
group_1939	grey
group_1965	grey
group_2007	grey
group_21381	grey
group_21412	grey
group_21564	grey
group_21909	grey
group_21945	grey
group_2267	grey
group_23229	grey
group_23860	grey
group_23913	grey
group_24125	grey
group_2414	grey
group_24346	grey
group_2439	grey
group_243	grey
group_24407	grey
group_24437	grey
group_2493	grey
group_25144	grey
group_25219	grey
group_253	grey
group_25638	grey
group_2588	grey
group_260	grey
group_2722	grey
group_278	grey
group_28081	grey
group_28145	grey
group_28589	grey
group_2865	grey
group_28965	grey
group_28985	grey
group_2900	grey
group_29137	grey
group_29329	grey
group_295	grey
group_29603	grey
group_29615	grey
group_29616	grey
group_2992	grey
group_30065	grey
group_300	grey
group_30219	grey
group_30245	grey
group_30765	grey
group_30918	grey
group_30	grey
group_31060	grey
group_31118	grey
group_31163	grey
group_31171	grey
group_31266	grey
group_31359	grey
group_3138	grey
group_31478	grey
group_31593	grey
group_31605	grey
group_31606	grey
group_31621	grey
group_31622	grey
group_31746	grey
group_31768	grey
group_31771	grey
group_31782	grey
group_31783	grey
group_31784	grey
group_31788	grey
group_31790	grey
group_31800	grey
group_31814	grey
group_31815	grey
group_31816	grey
group_32093	grey
group_32129	grey
group_32143	grey
group_32147	grey
group_32159	grey
group_32191	grey
group_32206	grey
group_32222	grey
group_32228	grey
group_32246	grey
group_32254	grey
group_32263	grey
group_32269	grey
group_32270	grey
group_32273	grey
group_32285	grey
group_32304	grey
group_32323	grey
group_32338	grey
group_32351	grey
group_32356	grey
group_32359	grey
group_32360	grey
group_32392	grey
group_323	grey
group_32404	grey
group_32456	grey
group_32474	grey
group_32479	grey
group_32492	grey
group_32494	grey
group_32495	grey
group_32512	grey
group_32644	grey
group_32685	grey
group_32710	grey
group_32721	grey
group_32722	grey
group_32728	grey
group_32733	grey
group_32758	grey
group_32762	grey
group_32785	grey
group_32824	grey
group_32842	grey
group_32843	grey
group_32888	grey
group_32904	grey
group_32916	grey
group_32932	grey
group_32936	grey
group_32968	grey
group_33014	grey
group_33053	grey
group_33328	grey
group_33458	grey
group_33461	grey
group_33493	grey
group_33513	grey
group_33521	grey
group_33536	grey
group_33549	grey
group_33675	grey
group_33678	grey
group_33685	grey
group_33838	grey
group_34125	grey
group_34149	grey
group_34153	grey
group_34158	grey
group_34170	grey
group_34208	grey
group_34233	grey
group_34278	grey
group_34280	grey
group_34287	grey
group_34327	grey
group_34338	grey
group_34702	grey
group_34703	grey
group_34709	grey
group_34721	grey
group_34747	grey
group_34753	grey
group_34791	grey
group_34807	grey
group_34816	grey
group_34817	grey
group_34821	grey
group_34831	grey
group_34843	grey
group_34870	grey
group_34924	grey
group_34934	grey
group_34947	grey
group_34950	grey
group_34967	grey
group_34997	grey
group_35017	grey
group_35116	grey
group_35163	grey
group_35171	grey
group_35235	grey
group_35303	grey
group_35304	grey
group_3587	grey
group_363	grey
group_3846	grey
group_3994	grey
group_414	grey
group_4549	grey
group_4582	grey
group_4693	grey
group_50	grey
group_532	grey
group_5365	grey
group_5897	grey
group_58	grey
group_5953	grey
group_6022	grey
group_6097	grey
group_6363	grey
group_6532	grey
group_6701	grey
group_6997	grey
group_7032	grey
group_7077	grey
group_7198	grey
group_722	grey
group_7270	grey
group_730	grey
group_770	grey
group_7871	grey
group_7872	grey
group_8131	grey
group_8330	grey
group_833	grey
group_8349	grey
group_8363	grey
group_849	grey
group_853	grey
group_863	grey
group_878	grey
group_8996	grey
group_8	grey
group_926	grey
group_9529	grey
group_9836	grey
group_9885	grey
grpE_1~~~grpE_2~~~grpE	grey
gshA~~~gshA_2~~~gshA_1	grey
gsk~~~gsk_2~~~gsk_1	grey
gspA~~~gspA_2~~~gspA_3~~~gspA_1~~~gspA_4	grey
gspK_1~~~gspK_2~~~gspK~~~gspK_3	grey
gspK~~~gspK_2~~~gspK_1	grey
gstB_1~~~gstB_3~~~gstB_2~~~gstB	grey
guaB_2~~~guaB~~~IMPDH~~~guaB_1	grey
guaC_1~~~guaC_2~~~guaC	grey
gudD_1~~~gudD~~~gudD_3~~~gudD_2	grey
gutQ_2~~~gutQ_1~~~gutQ	grey
hcaE_2~~~hcaE_1~~~hcaE	grey
hcaF	grey
hcaR_2~~~hcaR_1~~~hcaR_3	grey
hcp_1~~~hcp_2~~~hcp_3~~~hcp	grey
hdeA	grey
hdeD_2~~~hdeD_1~~~hdeD	grey
hdfR_2~~~hdfR_1~~~hdfR_4~~~gltC_3~~~gltR_1	grey
hemA~~~hemA_2~~~hemA_1	grey
hemC_1~~~hemC_2~~~hemC	grey
hemL_2~~~hemL~~~hemL_1	grey
hflK~~~hflK_1~~~hflK_2	grey
hflX_1~~~hflX~~~hflX_2	grey
higA~~~higA_2~~~higA_1	grey
hisG~~~hisG_1~~~hisG_2~~~hisG_3	grey
hisJ_2~~~hisJ_1~~~hisJ	grey
hldD~~~hldD_1~~~hldD_2	grey
hmuU_2~~~hmuU~~~hmuU_1	grey
hmuV~~~hmuU~~~btuD_1	grey
hokC~~~hokC_1~~~hokC_2	grey
hokE~~~hokE_3~~~hokE_1	grey
holE	grey
hpcD	grey
hpt_1~~~hpt_2~~~hpt	grey
hrpB~~~hrpB_2~~~hrpB_1	grey
hscB_1~~~hscB_2~~~hscB	grey
hscC~~~hscC_2~~~hscC_1	grey
hslU_2~~~hslU_1~~~hslU	grey
htpG_1~~~htpG~~~htpG_2	grey
hupB	grey
hutX~~~chuW	grey
hyaA~~~hyaA_1	grey
hyaB_2~~~hyaB_1~~~hyaB	grey
hybO_2~~~hybO_1~~~hybO	grey
hycA	grey
hyfA_4~~~hyfA_1~~~cooF~~~hyfA_5~~~hyfA_6	grey
hyfA_5~~~hyfA_6~~~hyfA_1~~~gltD_2~~~gltD_1~~~thi4	grey
icd_2~~~icd_1~~~icd_3~~~icd	grey
ilvB~~~ilvB_1~~~ilvB_2	grey
insK~~~insK_1~~~insK_2	grey
intA_1~~~intA_3~~~intA_2~~~intA_4~~~intA_5~~~intA_6~~~intA	grey
intA_5~~~intA_6~~~intA_1~~~intS_1~~~intA_2~~~intA~~~intA_4~~~intS_2~~~intA_3~~~intS_5~~~intS_4~~~intS_3	grey
intS_1~~~intS_2~~~intS_3~~~intS_4~~~intS~~~intS_6	grey
iraP	grey
ispB~~~ispB_2~~~ispB_1	grey
ispU	grey
kbaY~~~kbaY_1~~~kbaY_2	grey
kdgK_2~~~kdgK_1	grey
kdgR~~~kdgR_2~~~kdgR_1	grey
kdgT~~~kdgT_2~~~kdgT_1	grey
kdpD_1~~~kdpD_2~~~kdpD	grey
kdpE~~~kdpE_1~~~rssB_2~~~kdpE_2	grey
kdsA_1~~~kdsA_2~~~kdsA	grey
kdsB~~~kdsB_1~~~kdsB_2	grey
kduI_2~~~kduI_1~~~kduI	grey
kefG~~~azoR_2~~~kefF_1~~~azoR_1	grey
kefG~~~ywrO~~~ywrO_1~~~ywrO_2	grey
kpsF~~~kpsF_1~~~kpsF_2	grey
kpsM~~~kpsM_1~~~kpsM_2	grey
kptA~~~kptA_2~~~kptA_1	grey
kup_3~~~kup_2~~~kup_1~~~kup	grey
lacA~~~lacA_1~~~lacA_2	grey
lapB_2~~~lapB_1	grey
ldcA~~~ldcA_2~~~ldcA_1	grey
ldhA_1~~~ldhA_2~~~ldhA	grey
ldrA_1~~~ldrA~~~ldrA_2~~~ldrA_3	grey
leuB_2~~~leuA_1~~~leuA~~~leuA_2	grey
leuE_1~~~leuE_2~~~leuE_3~~~leuE	grey
leuO~~~leuO_2~~~leuO_1	grey
lgt_2~~~lgt_1~~~lgt	grey
lip1	grey
lipA_3~~~lipA_2~~~lipA_1~~~lipA	grey
lldP_1~~~lldP	grey
loiP~~~bepA_2~~~loiP_2	grey
lolC_1~~~lolC~~~lolC_2~~~lolC_3	grey
lplT_2~~~lplT_1~~~lplT	grey
lpp	grey
lptD~~~lptD_3~~~lptD_2~~~lptD_1	grey
lpxP~~~lpxP_1~~~lpxP_2	grey
lsrR_2~~~lsrR_1~~~lsrR	grey
ltnD~~~ltnD_1~~~ltnD_2	grey
ltrA~~~ltrA_1	grey
lutA_1~~~lutA~~~lutA_2~~~lutA_3	grey
lysP~~~lysP_2~~~lysP_1	grey
lysU_1~~~lysU_2~~~lysU	grey
macA~~~macA_1~~~macA_2~~~macA_3	grey
macB_1~~~macB~~~macB_3~~~macB_2	grey
maeB_1~~~maeB~~~maeB_2	grey
mak~~~mak_1~~~mak_2	grey
malI~~~malI_2~~~malI_1	grey
malK_1~~~malK_2~~~malK	grey
malP_1~~~malP_2~~~malP_3~~~malP_4	grey
malS~~~malS_3~~~malS_1~~~malS_2	grey
malX_2~~~malX_4~~~malX~~~malX_1~~~malX_3	grey
marR~~~marR_1~~~marR_2	grey
mbtB_1~~~mbtB_2~~~dltA~~~mbtB~~~angR~~~dltA_1~~~dltA_3~~~dltA_4	grey
mdaB~~~mdaB_2~~~mdaB_1	grey
mdoC~~~mdoC_1~~~mdoC_2	grey
mdoD_1~~~mdoD_3~~~mdoD_2~~~mdoD	grey
mdoG_2~~~mdoG_1~~~mdoG	grey
mdtB~~~mdtB_1~~~mdtB_2~~~mdtB_3	grey
mdtE~~~mdtE_2~~~mdtE_1	grey
mdtH~~~mdtH_1~~~mdtH_2	grey
mdtI	grey
mdtJ	grey
mdtK_2~~~mdtK_1~~~mdtK	grey
melA_2~~~melA_1~~~melA	grey
melR_1~~~rhaR_2~~~melR_2~~~melR_3	grey
melR_2~~~purR_1~~~melR_1	grey
menI	grey
mepH_2~~~mepH_1~~~mepH	grey
mepM_1~~~mepM~~~mepM_2	grey
metAS_2~~~metAS_1~~~metAS	grey
metC_2~~~metC_1~~~metC~~~metZ_2	grey
metE_3~~~metE_2~~~metE_1~~~metE	grey
metH~~~metH_2~~~metH_1~~~metH_3	grey
metI_2~~~metI_3~~~metI	grey
metK~~~metK_2	grey
metN_1~~~metN_2~~~metN_3~~~metN	grey
metZ_1~~~metB_1~~~metB_2~~~metB	grey
mhpA~~~mhpA_2~~~mhpA_1~~~mhpA_3	grey
mioC	grey
mipA~~~mipA_1~~~mipA_3~~~mipA_2	grey
mlaF_2~~~mlaF_1~~~mlaF	grey
mltB_1~~~mltB_2~~~mltB	grey
mltD_1~~~mltD_2~~~mltD	grey
mltF~~~mltF_3~~~mltF_2~~~mltF_1	grey
mnmA_1~~~mnmA_2~~~mnmA	grey
mnmG_2~~~mnmG_1~~~mnmG	grey
mntH_2~~~mntH~~~mntH_1	grey
mntR~~~mntR_2	grey
moaA~~~moaA_2	grey
moaB~~~moaB_1~~~moaB_2	grey
mobA~~~mobA_2~~~mobA_1	grey
mobB~~~mobB_1~~~mobB_2	grey
moeA~~~moeA_2~~~moeA_1	grey
mpl_2~~~mpl_1~~~mpl	grey
mppA_1~~~mppA_2~~~mppA	grey
mrcA~~~mrcA_4~~~mrcA_3~~~mrcA_2~~~mrcA_1	grey
mshA_1~~~gtfA~~~mshA~~~mshA_3~~~mshA_2~~~mshA_5~~~pimB~~~bshA	grey
msmE	grey
msrB~~~msrB_1~~~msrB_2	grey
msrC	grey
mtgA~~~mtgA_1~~~mtgA_2	grey
mtnN~~~mtnN_2~~~mtnN_1	grey
mukE_1~~~mukE_2~~~mukE	grey
mukF_2~~~mukF_1~~~mukF	grey
murI~~~murI_2~~~murI_1	grey
murQ_1~~~murQ~~~murQ_2	grey
murR_2~~~murR_1~~~murR_3~~~murR_4	grey
mutS2	grey
mutS_2~~~mutS_1~~~mutS	grey
mutY~~~mutY_2~~~mutY_1	grey
nadA~~~nadA_1~~~nadA_2	grey
nadC_1~~~nadC_2~~~nadC	grey
nadK	grey
nagE~~~nagE_3~~~nagE_2~~~nagE_1	grey
nanA_2~~~nanA_1~~~nanA	grey
nanR_1~~~nanR	grey
nanR_2~~~nanR_1	grey
napA_2~~~napG_2~~~napA_1~~~napA	grey
napD	grey
napF	grey
narQ~~~narQ_1~~~narQ_2	grey
ndhC	grey
nhaB_4~~~nhaB_3~~~nhaB_2~~~nhaB_1~~~nhaB	grey
nikA~~~nikA_2~~~nikA_1	grey
nimR_2~~~nimR_1~~~nimR	grey
nlpD_2~~~nlpD_1	grey
nnr~~~nnr_1~~~nnr_2~~~nnr_3	grey
norV_1~~~norV~~~norV_2	grey
norW~~~norW_2~~~norW_1	grey
nrdB_1~~~nrdB_2~~~nrdB	grey
nrdR_2~~~nrdR_1~~~nrdR	grey
nudC~~~nudC_2~~~nudC_1	grey
nudF_1~~~nudF_2~~~nudF	grey
nudG~~~nudG_1~~~nudG_2~~~rppH_2	grey
nusG_1~~~nusG_2~~~nusG	grey
oapA	grey
occR	grey
ompA_1~~~ompA_2~~~ompA~~~ompA_3	grey
ompC~~~ompC_2~~~ompC_1~~~ompC_3	grey
ompF~~~ompF_1~~~ompF_2	grey
ompR_1~~~ompR_2~~~ompR	grey
ompW	grey
ompW~~~ompW_2~~~ompW_1~~~ompW_3	grey
ompX_1~~~ompX_3~~~ompX	grey
opgE~~~opgE_1~~~opgE_2~~~opgE_3	grey
ortT	grey
osmB	grey
osmC~~~osmC_1~~~osmC_2	grey
osmY_2~~~osmY_3~~~osmY_1	grey
paaZ_1~~~paaZ_2~~~paaZ_3~~~paaZ	grey
pabB~~~pabB_2~~~pabB_1	grey
pagP_2~~~pagP_1~~~pagP	grey
pal_3~~~pal_1~~~pal_2	grey
panE_1~~~panE_2~~~panE	grey
panF	grey
panZ	grey
parC_2~~~parC_1~~~parC	grey
parD1	grey
parE~~~parE_1~~~parE_2	grey
pasI	grey
patA_1~~~patA_2~~~patA	grey
pdeB~~~pdeB_1~~~pdeB_2	grey
pdeC~~~pdeC_1~~~pdeC_2~~~pdeC_3	grey
pdeK_2~~~pdeK~~~pdeK_1	grey
pdeL~~~pdeL_2~~~pdeL_1~~~pdeL_3	grey
pdeR_1~~~pdeR~~~pdeR_2	grey
pdxB~~~pdxB_2~~~pdxB_1	grey
pepA~~~pepA_2~~~pepA_1	grey
pepE_1~~~pepE~~~pepE_2	grey
pepN~~~pepN_1~~~pepN_2	grey
pepQ_1~~~pepQ_2~~~pepQ	grey
pepT~~~pepT_1~~~pepT_2	grey
pfkB~~~pfkB_1~~~pfkB_2	grey
pgaA_1~~~pgaA~~~pgaA_2~~~pgaA_3	grey
pgpA_2~~~pgpA~~~pgpA_3	grey
pgpC	grey
phnD~~~ptxB	grey
phoB_1~~~phoB_2~~~phoB	grey
phoE~~~phoE_1~~~phoE_2	grey
pitA_2~~~pitA_1	grey
pksC	grey
pldA_1~~~pldA~~~pldA_2	grey
pldB_2~~~pldB~~~pldB_1	grey
pliG	grey
plsY_1~~~plsY~~~plsY_2	grey
pmbA_2~~~pmbA_1~~~pmbA	grey
pncB~~~pncB_2~~~pncB_1	grey
pntA~~~pntA_2~~~pntA_1	grey
polA_2~~~polA_1~~~polA	grey
por_3~~~por_2~~~uxaB_1~~~mtlK_2~~~mtlK_1~~~por_1~~~uxaB_2~~~mtlK	grey
potA_4~~~potA_3~~~potA_2	grey
potB_1~~~potB_2~~~potB	grey
potD_1~~~potD~~~potD_2	grey
pphA~~~apaH_2~~~pphA_2~~~pphA_3~~~pphA_1	grey
ppiA	grey
prfB_2~~~prfB_1~~~prfA_1	grey
priC~~~priC_1~~~priC_2	grey
prlC~~~prlC_1~~~prlC_2	grey
proA_2~~~proA_1~~~proA_3~~~proA	grey
proB_1~~~proB_2~~~proB	grey
proC_2~~~proC_1~~~proC	grey
proP~~~proP_1~~~proP_2~~~proP_3	grey
proV~~~proV_2~~~proV_1	grey
proW~~~proW_1~~~proW_2	grey
proY_2~~~proY~~~proY_1~~~proY_3	grey
prpB~~~prpB_1~~~prpB_2	grey
psd~~~psd_1~~~psd_2	grey
psiF~~~psiF_1	grey
pspF_2~~~pspF_1~~~norR_4~~~pspF	grey
psuG_1~~~psuG~~~psuG_2	grey
psuG_2~~~psuG_1~~~psuG	grey
psuG~~~psuG_2~~~psuK_1~~~psuK_2~~~psuK_3~~~psuK_4	grey
ptsG_3~~~ptsG_2~~~ptsG_1~~~ptsG	grey
purA~~~PURA	grey
purH_1~~~purH_2~~~purH	grey
purL_3~~~purL~~~purL_2~~~purL_1	grey
purM_2~~~purM~~~purM_1	grey
puuA_3~~~puuA_2~~~puuA~~~puuA_1	grey
puuD_2~~~puuD~~~puuD_1	grey
pxpA	grey
pxpC_1~~~pxpB~~~pxpB_1~~~pxpB_2	grey
pxpC~~~pxpC_1~~~pxpC_2	grey
pykF_2~~~pykF_1~~~pykF	grey
pyrD_2~~~pyrD_1~~~pyrD	grey
qseB~~~qseB_1~~~qseB_2	grey
qseC~~~qseC_1~~~qseC_2~~~qseC_3	grey
queD	grey
queF~~~queF_1~~~queF_2	grey
rbbA_2~~~rbbA~~~rbbA_1	grey
RBKS~~~kdgK_1~~~kdgK_2~~~RBKS_3~~~RBKS_1~~~RBKS_2	grey
RBKS~~~rbsK_2~~~rbsK_1~~~rbsKrbiA	grey
rbn~~~rbn_2~~~rbn_1	grey
rbsD~~~rbsD_2~~~rbsD_1	grey
rcdA~~~rcdA_2~~~rcdA_1	grey
rcnA~~~rcnA_2~~~rcnB_1~~~rcnA_1	grey
rcnB~~~rcnB_1~~~rcnB_2	grey
rcnR	grey
recT_1~~~recT_2~~~recT	grey
rfaG~~~rfaG_2~~~rfaG_1	grey
rfaH	grey
rfaL	grey
rfaP~~~rfaP_2	grey
rhaA~~~rhaA_1~~~rhaA_2	grey
rhaB~~~rhaB_1~~~rhaB_2~~~rhaB_3	grey
rhaR_5~~~rhaR_2~~~rhaR_1~~~rhaR_4~~~rhaR_3	grey
rhaS_4~~~rhaS_1~~~rhaS_2~~~rhaS_3	grey
rhlE_1~~~rhlE_2~~~recQ_2~~~rhlE_3~~~recQ_1	grey
rhmT~~~rhmT_1~~~rhmT_2~~~rhmT_3	grey
rhsC_5~~~rhsC_4~~~vgrG1_1~~~rhsC_7~~~rhsD_3~~~rhsC_3~~~rhsD_5~~~rhsD_1~~~rhsC_2~~~rhsC_14~~~rhsC_6~~~rhsD_7~~~rhsD_2~~~rhsD_4~~~rhsD_6~~~vgrG1_3~~~vgrG1_2~~~rhsC_1~~~rhsD_8~~~vgrG1~~~rhsD	grey
rhtB	grey
rhtB~~~rhtB_1~~~rhtB_2	grey
ribA_1~~~ribA_2~~~ribA	grey
ribC~~~ribC_2~~~ribC_1	grey
rimJ_1~~~rimJ_2~~~rimJ	grey
rimO~~~rimO_2~~~rimO_1	grey
rimP	grey
rlhA_1~~~rlhA_2	grey
rlmA~~~rlmA_2~~~rlmA_1~~~COQ5_2	grey
rlmE~~~rlmE_2~~~rlmE_1	grey
rlmG~~~rlmG_2~~~rlmG_1	grey
rlmL_1~~~rlmL_2~~~rlmL~~~rlmL_3	grey
rluC_1~~~rluC_2~~~rluC	grey
rluD_1~~~rluD_2~~~rluD	grey
rluF~~~rluF_1~~~rluF_2~~~rluF_3	grey
rne~~~rne_1~~~rne_2	grey
roxA~~~roxA_2~~~roxA_1	grey
rpiB~~~lacA	grey
rplK	grey
rplM	grey
rplQ	grey
rplU	grey
rplY	grey
rpmB	grey
rpmF	grey
rpmH	grey
rpoD_2~~~rpoD_1~~~rpoD	grey
rpoE	grey
rpoS~~~rpoS_2~~~rpoS_1	grey
rppH	grey
rpsB_1~~~rpsB_2~~~rpsB	grey
rpsL	grey
rpsO	grey
rsd_1~~~rsd~~~rsd_2	grey
rsgA_2~~~rsgA_1~~~rsgA	grey
rsmC~~~rsmC_1~~~rsmC_2	grey
rsmD	grey
rsmG_1~~~rsmG~~~rsmG_2	grey
rspA_1~~~rspA_2~~~rspA~~~rspA_3~~~dgoD_2~~~dgoD_1	grey
rstA~~~rstA_1~~~rstA_2	grey
rsuA_2~~~rsuA~~~rsuA_1	grey
rsxA_1~~~rsxA~~~rsxA_2	grey
rtcA~~~rtcA_2~~~rtcA_1~~~rtcB_2~~~rtcB_3~~~rtcB_1~~~rtcB~~~rtcB_4	grey
rusA_3~~~rrrD_2~~~rusA_2~~~rusA_1~~~rusA_5~~~rusA~~~rusA_4	grey
rutA_1~~~rutA_2~~~rutA	grey
rutB~~~rutB_3~~~rutB_2~~~rutB_1	grey
ruvA~~~ruvA_1~~~ruvA_2	grey
sadH	grey
sad~~~sad_2~~~sad_1	grey
sapA_2~~~sapA~~~sapA_1~~~sapA_3	grey
sapB_2	grey
sapC~~~sapC_2~~~sapC_1	grey
sbcC~~~sbcC_2~~~sbcC_1	grey
sbcD~~~sbcD_1~~~sbcD_2~~~cpdA_1	grey
sbmC_2~~~sbmC_1~~~sbmC_3	grey
sdaC_1~~~sdaC_2~~~sdaC_3~~~sdaC	grey
sdhC	grey
sdhD	grey
selA_1~~~selA~~~selA_3~~~selA_2	grey
selB~~~selB_2~~~selB_1	grey
seqA	grey
setA_2~~~setA~~~setA_1	grey
setB_1~~~setB_2~~~setB	grey
sfmA	grey
sgrR_1~~~sgrR_2~~~sgrR_3	grey
sgrR_1~~~sgrR_3~~~sgrR_2	grey
sgrT	grey
skp_2~~~skp_1~~~skp	grey
slt~~~slt_1~~~slt_2	grey
slyB~~~slyB_1~~~slyB_2	grey
slyX	grey
smpB	grey
sorB~~~sorB_2~~~manX_1~~~manX_3~~~sorB_1	grey
sotB~~~sotB_1~~~sotB_2	grey
soxR	grey
soxS~~~rhaR_6~~~rhaR_2	grey
srlR_1~~~srlR_4~~~ulaR_3~~~srlR_5	grey
srlR_2~~~srlR_3~~~srlR_4	grey
srlR_2~~~srlR_4	grey
srmB_2~~~srmB_1~~~srmB~~~srmB_3	grey
sthA_2~~~sthA_1~~~sthA	grey
stpA~~~stpA_1~~~stpA_2	grey
suhB	grey
tamA_1~~~tamA_2~~~tamA	grey
tamB_2~~~tamB_5~~~tamB_1~~~tamB_4~~~tamB_3~~~tamB	grey
tesA	grey
thiC_1~~~thiC_2~~~thiC	grey
thiL~~~thiL_2~~~thiL_1	grey
thpR~~~thpR_2	grey
thrS_1~~~thrS_2~~~thrS	grey
thyA~~~thyA_2~~~thyA_1	grey
tktA_1~~~tktA_2~~~tktA	grey
tmk_1~~~tmk_2	grey
tomB	grey
torR_2~~~rssB_1~~~torR~~~torR_1	grey
torS~~~torS_2~~~torS_1~~~torS_3	grey
torT~~~torT_1~~~torT_2	grey
torY~~~torY_1~~~torY_2	grey
torZ~~~torZ_2~~~torZ_1~~~napA_2~~~torZ_3	grey
tpx~~~tpx_2~~~tpx_1	grey
tqsA_1~~~tqsA~~~tqsA_2	grey
treA~~~treA_1~~~treA_2~~~treA_4	grey
treB~~~treB_2~~~treB_1	grey
trkG~~~trkG_2~~~trkG_1	grey
trmH_2~~~trmJ_2	grey
trmJ_2~~~trmJ~~~trmL_1~~~trmJ_1	grey
trxB~~~trxB_2~~~trxB_1	grey
trxC_2~~~trxC_1~~~trxC	grey
tsaB~~~tsaB_2~~~tsaB_1	grey
tsaE	grey
tsaR_1~~~tsaR_2~~~hdfR_1	grey
tsf_1~~~tsf~~~tsf_2	grey
tsr~~~tsr_2~~~tsr_1	grey
ttdA~~~ttdA_1~~~ttdA_2	grey
ttdB_1~~~ttdB_2~~~ttdB	grey
tuf~~~tufB_2~~~tufB_1~~~tufB~~~tuf_1~~~tuf1~~~tufB_4~~~tuf1_2	grey
tynA_1~~~tynA_2~~~tynA~~~tynA_3	grey
tyrB~~~tyrB_2~~~tyrB_1	grey
tyrP_1~~~tyrP_2~~~tyrP	grey
uacT~~~uacT_1~~~uacT_2	grey
ubiD_2~~~ubiD_3~~~ubiD_1~~~ubiD	grey
ubiF_2~~~ubiF~~~ubiF_1	grey
ucpA~~~ucpA_1~~~ucpA_2	grey
ugpA_2~~~ugpA_1~~~ugpA	grey
uidC~~~uidC_1~~~uidC_2	grey
ulaC~~~ulaC_2~~~ulaC_1	grey
ulaG~~~ulaG_1~~~ulaG_2	grey
upp	grey
uspB	grey
uspC	grey
uspE_2~~~uspE	grey
uspG~~~uspG_1	grey
uvrB~~~uvrB_2~~~uvrB_1	grey
uvrC_1~~~uvrC_2~~~uvrC	grey
uxaB~~~uxaB_2~~~uxaB_1	grey
uxaC_2~~~uxaC_1~~~uxaC	grey
valS_1~~~valS_2~~~valS	grey
ves_2~~~ves~~~ves_1	grey
vgrG1~~~symE_8~~~symE_3~~~symE~~~symE_1~~~symE_2~~~symE_5~~~symE_6~~~symE_4	grey
wecH~~~wecH_2~~~wecH_1	grey
xanP_2~~~xanP_1~~~xanP	grey
xdhA_1~~~xdhA~~~xdhA_2~~~xdhA_3	grey
xerC_2~~~xerD_1~~~xerD_2~~~xerC_1~~~xerD_3~~~xerC_4~~~xerC_3	grey
xerD_1~~~xerD_2~~~xerD_3~~~xerD	grey
xseA~~~xseA_1~~~xseA_2	grey
xseB	grey
xthA~~~xthA_2~~~xthA_1	grey
xylA~~~xylA_2~~~xylA_1	grey
xylB~~~xylB_2~~~xylB_1~~~xylB_3	grey
xylE_2~~~xylE_1~~~xylE_3~~~xylE	grey
yaaA~~~yaaA_1~~~yaaA_2	grey
yadG_2~~~yadG~~~yadG_1	grey
yadH~~~yadH_2	grey
yafN	grey
yajL	grey
ybaA~~~ybaA_2~~~ybaA_1	grey
ybaL~~~ybaL_1~~~ybaL_2~~~ybaL_3	grey
ybaY	grey
ybeM~~~ybeM_1~~~ybeM_2	grey
ybeT~~~ybeT_2	grey
ybgD_1~~~ybgD~~~mrpA~~~ybgD_2	grey
ybgI_1~~~ybgI~~~ybgI_2	grey
ybgU	grey
ybhA_1~~~ybhA_2~~~ybhA	grey
ybhH~~~ybhH_1~~~ybhH_2	grey
ybhK_2~~~ybhK~~~ybhK_1	grey
ybhQ	grey
ybiB~~~ybiB_1~~~trpD~~~ybiB_2	grey
ybiI~~~ybiI_2~~~ybiI_1	grey
ybiR_2~~~ybiR~~~ybiR_1	grey
ybiS	grey
ybiT_1~~~ybiT_2~~~ybiT	grey
ybjM	grey
ybjN_1~~~ybjN_2~~~ybjN	grey
ycaC~~~ycaC_2~~~ycaC_1	grey
ycaD_1~~~ycaD_2~~~ycaD	grey
ycbB~~~ycbB_2~~~ycbB_1	grey
ycbX~~~ycbX_2~~~ycbX_1	grey
yccA_2~~~yccA_1~~~yccA	grey
yccF~~~yccF_2~~~yccF_1	grey
yccU~~~yccU_2~~~yccU_1	grey
yccX~~~yccX_1~~~yccX_2	grey
ycdZ	grey
yceD_4~~~yceD	grey
ycfT~~~ycfT_2~~~ycfT_1	grey
yciH	grey
yciK~~~yciK_2~~~yciK_1	grey
yciO~~~yciO_1~~~yciO_2	grey
yciV~~~yciV_1~~~yciV_2	grey
ycjG~~~ycjG_2~~~ycjG_1	grey
ycjY_2	grey
ydcF~~~ydcF_1~~~ydcF_2	grey
yddG~~~yddG_1~~~yddG_2	grey
ydeO_2~~~ydeO_1~~~ydeO_3~~~ydeO	grey
ydeP_2~~~ydeP~~~ydeP_1~~~ydeP_3	grey
ydfG~~~ydfG_2~~~ydfG_1~~~hcaB_2	grey
ydgI_2~~~ydgI_1~~~ydgI	grey
ydgK	grey
ydhC~~~ydhC_2~~~ydhC_1~~~mdtL_1	grey
ydhT~~~ydhT_1~~~ydhT_2	grey
ydhU_1~~~ydhU_2~~~ydhU	grey
ydhX_2~~~ydhX_1	grey
ydiN~~~ydiN_1~~~ydiN_2~~~ydiN_3	grey
ydjA	grey
ydjZ_2~~~ydjZ_1	grey
yeaD~~~yeaD_1~~~yeaD_2	grey
yebS~~~yebS_2~~~yebS_1	grey
yebT~~~yebT_1~~~yebT_2	grey
yebV	grey
yecD~~~yecD_2~~~yecD_1	grey
yedF~~~yedF_2~~~yedF_1	grey
yedP~~~mngB~~~yedP_1~~~yedP_2~~~mngB_1	grey
yeeO~~~yeeO_2~~~yeeO_1~~~mdtK_2~~~yeeO_3	grey
yegT~~~yegT_1~~~yegT_2	grey
yehA~~~yehA_1~~~yehA_2	grey
yehD_2~~~yehD~~~yehD_1~~~yehD_3	grey
yeiG_2~~~yeiG~~~yeiG_1	grey
yeiP_2~~~yeiP_1~~~yeiP	grey
yejG	grey
yejM~~~yejM_2~~~yejM_1	grey
yfaL~~~yfaL_2~~~yfaL_1~~~yfaL_4	grey
yfcF~~~yfcF_1~~~yfcF_2	grey
yfcG~~~yfcG_2~~~yfcG_1	grey
yfdX_2~~~yfdX_1~~~yfdX	grey
yfeA	grey
yfeZ~~~yfeZ_2~~~yfeZ_1	grey
yfgG	grey
yfhL	grey
yfhM~~~yfhM_1~~~yfhM_2~~~yfhM_3	grey
yfiH~~~yfiH_2~~~yfiH_1	grey
yfkN~~~yfkN_2~~~yfkN_1	grey
ygbE~~~ygbE_2~~~ygbE_1	grey
ygdG~~~xni	grey
ygeK~~~rcsB_1~~~rcsB_2	grey
ygeW~~~ygeW_2~~~ygeW_1	grey
ygeX~~~ygeX_2~~~ygeX_1	grey
ygfF_2~~~ygfF~~~ygfF_1	grey
ygfK~~~ygfK_1~~~ygfK_2	grey
ygfZ~~~ygfZ_2~~~ygfZ_1	grey
yggR~~~yggR_2~~~yggR_1	grey
yggS_1~~~yggS_2~~~yggS	grey
yghA_2~~~yghA_1~~~yghA	grey
yghB_2~~~yghB_1~~~yghB	grey
yghE	grey
ygiD~~~ygiD_2~~~ygiD_1	grey
ygiF~~~ygiF_1~~~ygiF_2	grey
ygjP~~~ygjP_2~~~ygjP_1	grey
yhaJ_1~~~yahB_2~~~yahB_3~~~yahB_1	grey
yhaJ_1~~~yhaJ_2~~~yhaJ_3~~~yahB_1	grey
yhbE_1~~~yhbE_2~~~yhbE	grey
yhbO_2~~~yhbO~~~yhbO_1	grey
yhbU~~~yhbU_1~~~yhbU_2	grey
yhbY	grey
yhcB	grey
yhdJ~~~yhdJ_1~~~yhdJ_2~~~fis_2~~~fis_1	grey
yhdT	grey
yhhA~~~yhhA_2~~~yhhA_1	grey
yhhQ_1~~~yhhQ~~~yhhQ_2	grey
yhhS~~~yhhS_2~~~yhhS_1~~~yhhS_3	grey
yhhT_1~~~yhhT_2	grey
yhhT_2~~~yhhT_1~~~yhhT_3	grey
yhhX_2~~~yhhX_1~~~yhhX	grey
yhiM~~~yhiM_2~~~yhiM_1	grey
yhjJ~~~yhjJ_2~~~yhjJ_1	grey
yiaJ_1~~~xynR	grey
yiaJ	grey
yibF_1~~~yibF~~~yibF_2	grey
yidC_2~~~yidC_1~~~yidC	grey
yieH~~~yieH_2~~~yieH_1	grey
yihD~~~yihD_1~~~yihD_2	grey
yihI_2~~~yihI_1~~~yihI	grey
yihP_2~~~yihP_1~~~yihP_3~~~yihP	grey
yijE~~~yijE_1~~~yijE_2	grey
yjdF~~~yjdF_2~~~yjdF_1	grey
yjeH_2~~~yjeH~~~yjeH_1	grey
yjeM~~~yjeM_1~~~yjeM_2	grey
yjgH	grey
yjjG_1~~~yjjG_2~~~yjjG	grey
yjjI_2~~~yjjI_1~~~yjjI	grey
yjjQ~~~yjjQ_2~~~yjjQ_1	grey
yjjX	grey
ykgM_2~~~ykgM	grey
ymdB~~~ymdB_1~~~ymdB_2	grey
ynaI~~~ynaI_2~~~ynaI_1	grey
yncE_1~~~yncE_2~~~yncE	grey
ynfD	grey
ynfE_3~~~ynfE_2~~~ynfE_1~~~ynfE~~~napA_1	grey
yobA	grey
yohC~~~yohC_2~~~yohC_1	grey
yohD~~~yohD_1~~~yohD_2	grey
yohK_1~~~yohK~~~yohK_2	grey
yojI_2~~~yojI~~~yojI_1	grey
ypdA_2~~~ypdA_1~~~cheB_1~~~ypdA_3~~~ypdA	grey
ypeA	grey
ypjD_1~~~ypjD~~~ypjD_2	grey
yqcC	grey
yqeG~~~yqeG_1~~~yqeG_2	grey
yqhD_2~~~yqhD~~~yqhD_1	grey
yqjH~~~yqjH_2~~~yqjH_1	grey
yrbG~~~yrbG_1~~~yrbG_2	grey
yrdA_2~~~caiE_2~~~yrdA_3~~~yrdA_1	grey
yrfF~~~yrfF_2~~~yrfF_1~~~yrfF_3	grey
yshB	grey
ytfJ_1~~~ytfJ_2~~~ytfJ_3~~~ytfJ	grey
ytiC	grey
ytjB_1~~~ytjB~~~ytjB_3	grey
zapB	grey
zntB~~~zntB_2~~~zntB_1	grey
znuA	grey
znuB~~~znuB_1~~~znuB_2	grey
znuC~~~znuC_2~~~znuC_1	grey
zupT_1~~~zupT~~~zupT_2	grey
zur~~~zur_2~~~zur_1	grey
zwf_1~~~zwf_2~~~zwf	grey
argI~~~argI_1~~~argI_2	ivory
bcsC_2~~~bcsC_1~~~bcsC~~~bepA_1~~~bcsC_3	ivory
bglF_1~~~bglF_2~~~bglF_3	ivory
bglH_2~~~bglH_3~~~bglH_4~~~bglH_1	ivory
btuB_3~~~btuB_2~~~cirA_1~~~btuB_1~~~cirA_2~~~btuB_5	ivory
cbtA~~~cbtA_4~~~cbtA_2~~~cbtA_1	ivory
comEC	ivory
crl~~~crl_2~~~crl_1	ivory
dcm_1~~~dcm_2~~~dcm	ivory
decR_2~~~decR	ivory
dgoT_2~~~dgoT_1~~~dgoT	ivory
dpiA~~~dpiA_1~~~dpiA_2	ivory
dpiB~~~dpiB_1~~~dpiB_2	ivory
dusC~~~dusC_2~~~dusC_1	ivory
elfD~~~elfD_1	ivory
emrD~~~mdtL_3~~~emrD_2~~~emrD_1	ivory
fimD~~~fimD_2~~~fimD_1~~~fimD_3	ivory
fldB	ivory
garP_1~~~garP_2~~~garP	ivory
gntP_2~~~gntP~~~gntP_3~~~gntP_1	ivory
group_1250	ivory
group_15331	ivory
group_29611	ivory
group_32373	ivory
group_32525	ivory
group_33116	ivory
group_3767	ivory
group_4415	ivory
group_4455	ivory
group_5364	ivory
group_5587	ivory
group_6979	ivory
group_9773	ivory
hisC~~~hisC_1~~~hisC_2	ivory
hokC	ivory
intQ~~~intQ_1~~~xerC_2~~~intQ_2~~~intQ_3	ivory
intS_5~~~intS_2~~~intS_1~~~intS_3~~~intA_1~~~intS_4~~~intS~~~intA_3~~~intA_2~~~intA	ivory
leuC_2~~~leuC_1~~~leuC_3	ivory
lptF~~~lptF_2~~~lptF_1	ivory
metG_1~~~metG~~~metG_2~~~metG_3	ivory
nanM~~~nanM_1~~~nanM_3~~~nanM_2~~~nanM_5~~~nanM_4	ivory
ompN~~~ompN_1~~~ompN_2~~~ompN_3~~~ompC_1	ivory
pdeA_1~~~pdeA~~~pdeA_2~~~pdeA_3	ivory
pduV_1~~~pduV_2	ivory
pgaD~~~pgaD_1	ivory
rhaR_7~~~rhaS_1~~~rhaS_4~~~rhaS_3~~~rhaS_5~~~rhaS_2	ivory
rhtC_1~~~rhtC_2~~~leuE_2~~~leuE_1	ivory
rnpA	ivory
ssuA~~~ssuA_2~~~ssuA_1~~~ssuD_1	ivory
ssuD~~~ssuC_2~~~ssuD_2~~~ssuD_1~~~ssuC_1~~~ssuC_3	ivory
ssuE~~~ssuE_2~~~ssuE_1	ivory
tehA~~~tehA_2~~~tehA_1	ivory
tnaB~~~tnaB_1~~~tnaB_2	ivory
vsr	ivory
ycfZ~~~ycfZ_1~~~ycfZ_2	ivory
yddE~~~yddE_1~~~yddE_2~~~yddE_3	ivory
ydfZ	ivory
yehB_3~~~yehB_2~~~yehB_1~~~yehB_5~~~yehB	ivory
yehF~~~yehF_1~~~yehF_2	ivory
yhaK	ivory
araF_1~~~araF_2~~~araF	magenta
bioC	magenta
bioD1_2~~~bioD1_1	magenta
bioF_1~~~bioF_2~~~bioF_3~~~bioF~~~bioF_4	magenta
btuD_3~~~msmX_1~~~msmX_2~~~msmX~~~msmX_3	magenta
comM~~~comM_2~~~comM_1~~~comM_3	magenta
csgG~~~csgG_1~~~csgG_2	magenta
entS~~~entS_1~~~entS_2~~~entS_3	magenta
exuT_2~~~exuT~~~exuT_1~~~exuT_3	magenta
fadM~~~fadM_1~~~fadM_2	magenta
fieF~~~pfkA_1~~~pfkA_2~~~pfkA	magenta
frcB~~~lsrB_2~~~lsrB	magenta
fumD	magenta
group_1044	magenta
group_11121	magenta
group_133	magenta
group_262	magenta
group_2860	magenta
group_31371	magenta
group_33507	magenta
group_33998	magenta
group_446	magenta
group_8181	magenta
group_8865	magenta
group_9040	magenta
group_9372	magenta
group_940	magenta
gspC2~~~gspC2_2~~~gspC2_1	magenta
nhaR_2~~~nhaR_1~~~nhaR~~~hdfR_3	magenta
phoH~~~phoH_2~~~phoH_1	magenta
rhmR~~~rhmR_2~~~rhmR_1	magenta
sapF~~~sapF_1~~~sapF_2~~~sapF_3	magenta
sicA_2~~~sicA_1~~~sicA~~~ipgC	magenta
sorA~~~sorA_2	magenta
tesB~~~tesB_1~~~tesB_2	magenta
tsaD~~~tsaD_2~~~tsaD_1	magenta
ubiK	magenta
yahB_3~~~yahB_2~~~yahB_1	magenta
ybbC~~~ybbC_1~~~ybbC_2	magenta
ycaO~~~ycaO_1	magenta
ydcS~~~ydcS_1~~~ydcS_2~~~msiK~~~potA_2~~~potA_1~~~potA_3~~~btuD_4~~~btuD_2	magenta
ydiK~~~ydiK_3~~~ydiK_2~~~ydiK_1	magenta
ygjI~~~ygjI_1~~~ygjI_2	magenta
ygjK_2~~~ygjK~~~ygjK_1	magenta
yhcG_2~~~yhcG_1~~~yhcG	magenta
yohF~~~yohF_2~~~yohF_1	magenta
yqiK~~~yqiK_2~~~yqiK_1	magenta
ampG_2	orange
caiE_1~~~caiE~~~yrdA_2~~~caiE_2	orange
eae_1	orange
fimA_1~~~fimA_2~~~lpfA~~~fim~~~lpfA_2~~~fimA_4~~~lpfA_3~~~lpfA_1	orange
fixX_3~~~fixX_1~~~fixX_2	orange
gadX_2~~~gadX_1~~~gadX	orange
glnP~~~glnP_1	orange
glnQ_2~~~glnQ_3~~~glnQ_1	orange
group_13	orange
group_1940	orange
group_25226	orange
group_25347	orange
group_25348	orange
group_26656	orange
group_26891	orange
group_32457	orange
group_32593	orange
group_32984	orange
group_33012	orange
group_33074	orange
group_3319	orange
group_34808	orange
group_35213	orange
group_3911	orange
group_4536	orange
group_540	orange
group_5665	orange
group_6585	orange
group_8818	orange
group_990	orange
hha	orange
hin~~~hin_2~~~hin_3~~~hin_1~~~hin_4	orange
irtA~~~btuD_1~~~btuD_4	orange
ligA_2~~~ligA_1~~~ligA	orange
lsrR~~~lsrR_1	orange
lutB_1~~~lutB_2~~~lutB	orange
lutC~~~lutC_1~~~lutC_2	orange
lysC~~~lysC_2~~~lysC_1	orange
nfrA~~~nfrA_5~~~nfrA_2~~~nfrA_1~~~nfrA_4~~~nfrA_3	orange
paaX	orange
pagP	orange
pdxI~~~pdxI_1~~~pdxI_2	orange
pgrR_1	orange
rarD~~~rarD_2~~~rarD_1	orange
rfaP~~~rfaP_1~~~rfaP_2~~~rfaP_4~~~rfaP_3	orange
rhsC_5~~~rhsC_6~~~rhsC_2~~~rhsC_1~~~rhsC_3~~~rhsD_3~~~rhsD_4~~~rhsD_8~~~rhsD_1~~~rhsD_5~~~rhsD_6~~~rhsC_8~~~rhsC_4~~~rhsC_9~~~rhsC_7	orange
rrrD_2~~~rrrD_1~~~rrrD_3~~~rrrD_5~~~rrrD_6~~~rrrD_10~~~rrrD_9~~~rrrD_4	orange
rsmJ_2~~~rsmJ_1~~~rsmJ	orange
rutE~~~rutD_1~~~rutD~~~rutE_2~~~rutE_1~~~rutD_2	orange
rutE~~~rutE_1~~~rutE_2	orange
sppA~~~sppA_1~~~sppA_2	orange
tfaE_2~~~tfaE_1~~~tfaE_3~~~tfaE~~~tfaE_4~~~tfaE_7~~~tfaE_6~~~tfaE_5	orange
thi4	orange
uxuA~~~uxuA_1	orange
yceB~~~yceB_1~~~yceB_2	orange
yeeR~~~yeeR_1~~~yeeR_2~~~yeeR_3	orange
yghO~~~yghO_2~~~yghO_1	orange
yiaW~~~yiaW_1~~~yiaW_2	orange
yibA_2~~~yibA~~~yibA_1~~~yibA_3	orange
yibH_2~~~yibH_1~~~yibH~~~yibH_3	orange
yibN~~~yibN_2~~~yibN_1	orange
yjiK~~~yjiK_1~~~yjiK_2~~~yjiK_3	orange
agaC_2~~~agaC_1~~~agaC_3	pink
bcsQ~~~bcsQ_1~~~bcsQ_2	pink
dapB~~~dapB_2~~~dapB_1	pink
dgcE~~~dgcE_1~~~dgcE_2~~~dgcE_3	pink
efeO~~~efeO_2~~~efeO_1	pink
fadL_1~~~fadL~~~fadL_2	pink
fimA_2~~~fimA_3~~~fimA~~~fimA_1~~~fimA_4	pink
flu_4~~~flu_2~~~flu~~~flu_1~~~flu_3~~~flu_5~~~flu_6	pink
gamA_2~~~nagB_3~~~nagB_2~~~gamA~~~nagB_4~~~nagB_1	pink
group_1246	pink
group_1474	pink
group_1888	pink
group_2277	pink
group_283	pink
group_31521	pink
group_3162	pink
group_35138	pink
group_35181	pink
group_411	pink
group_4226	pink
group_4566	pink
group_4600	pink
group_4993	pink
group_5124	pink
group_6140	pink
group_6406	pink
group_72	pink
group_7383	pink
group_9370	pink
group_9454	pink
hilA~~~hilA_1~~~hilA_2	pink
hokE_3~~~hokE_2	pink
hyfE_2~~~hyfE_1~~~hyfE	pink
icsA_3~~~icsA~~~icsA_2~~~icsA_1	pink
manZ_1~~~manZ_3~~~sorD~~~manZ_2	pink
mntP~~~mntP_1~~~mntP_2	pink
nohA~~~nohA_2~~~nohA_1	pink
norR_2~~~norR_1~~~norR_3	pink
nrfA~~~nrfA_1~~~nrfA_2	pink
php_1~~~php_2~~~opd	pink
prfC_2~~~prfC_1~~~prfC	pink
rpoN_1~~~rpoN_2~~~rpoN	pink
ruvB_2~~~ruvB_1~~~ruvB	pink
sufA~~~sufA_2~~~sufA_1	pink
tfaE_1~~~tfaE_2~~~tfaE~~~tfaE_5~~~tfaE_3~~~tfaE_4	pink
tfaE_2~~~tfaE_3~~~ylcG~~~ylcG_2	pink
tfaE_3~~~tfaE~~~tfaE_2~~~tfaE_6~~~tfaE_1~~~tfaE_4~~~tfaE_5~~~tfaE_7	pink
udk~~~udk_2~~~udk_1	pink
ybiA~~~ybiA_2~~~ybiA_1	pink
ycgM~~~ycgM_2~~~ycgM_1	pink
ydfB_2~~~ydfB~~~ydfB_1~~~ydfB_4	pink
yeeW~~~pduV_1~~~yeeW_2	pink
yehF	pink
yfdE_1~~~frc_1~~~yfdE~~~yfdE_2~~~yfdE_5	pink
yhjX~~~yhjX_2~~~yhjX_1	pink
ynfM~~~ynfM_2~~~ynfM_1~~~nanT_5	pink
abaF_2~~~abaF~~~abaF_1~~~abaF_3	purple
adiC_1~~~adiC~~~adiC_2	purple
chbB	purple
creC~~~creC_1~~~creC_2	purple
eamB_1~~~eamB~~~eamB_2	purple
fimA_3~~~fimA_1~~~fimA_2~~~mrpA	purple
fliD~~~fliD_2~~~fliD_1~~~fliD_3	purple
frwD~~~cutD_1~~~cutD_2~~~cutD_3~~~frwD_2~~~frwD_1~~~bssD	purple
fumC_1~~~fumC_2~~~fumC	purple
gltC_1~~~hcaR_1~~~cynR_3~~~cynR_4~~~tsaR_3~~~gltC_2~~~gltC~~~argP_1	purple
group_10887	purple
group_12	purple
group_2712	purple
group_29454	purple
group_33076	purple
group_4293	purple
group_4695	purple
group_4869	purple
group_6545	purple
group_7361	purple
group_7643	purple
group_80	purple
group_8192	purple
invA~~~invA_1~~~mxiA~~~invA_2	purple
lrp~~~lrp_1~~~lrp_2	purple
mdoH_1~~~mdoH_2~~~mdoH~~~mdoH_3	purple
mug	purple
pbpG~~~pbpG_2~~~pbpG_1	purple
pdeD~~~pdeD_2~~~pdeD_1	purple
pflD_2~~~pflD_1~~~cutC_2~~~cutC_3~~~cutC_1	purple
ptrB~~~ptrB_1~~~ptrB_2~~~ptrB_3	purple
purR_4~~~purR_2~~~gntR_1~~~gntR_3~~~gntR_2	purple
rusA_1~~~rusA_2~~~rusA~~~rusA_3~~~rusA_5	purple
sfmH_1~~~sfmF~~~sfmH~~~sfmH_2	purple
uvrA_1~~~uvrA_2~~~uvrA_3~~~uvrA	purple
ycjT~~~ycjT_1~~~ycjT_2	purple
ydaG	purple
ydgJ_1~~~ydgJ~~~ydgJ_2	purple
ydiB~~~ydiB_2~~~ydiB_1	purple
ydiE	purple
ydiM_1~~~ydiM_2~~~ydiM	purple
yhaV_1~~~yhaV_2~~~yhaV	purple
yibL	purple
ynbA_2~~~ynbA~~~ynbA_1	purple
aaeX	saddlebrown
alaC~~~alaC_1~~~alaC_2	saddlebrown
aspC_2~~~aspC_1~~~aspC	saddlebrown
bepA_1~~~bepA_2~~~bepA	saddlebrown
bglG_1~~~bglG~~~bglG_2	saddlebrown
bioP~~~bioP_1~~~bioP_2	saddlebrown
caiT~~~caiT_2~~~caiT_1~~~caiT_3	saddlebrown
chaB	saddlebrown
dmlR_6~~~dmlR_3~~~dmlR_1	saddlebrown
dsdX~~~dsdX_1~~~dsdX_2	saddlebrown
dusA~~~dusA_1~~~dusA_2	saddlebrown
eutB	saddlebrown
eutD~~~eutD_2~~~eutD_1	saddlebrown
eutM	saddlebrown
fimC_1~~~fimC~~~fimC_2~~~fimC_3	saddlebrown
fimF_2~~~fimF~~~fimF_1	saddlebrown
fixA~~~fixA_2~~~fixA_1~~~fixA_3	saddlebrown
fixX_1~~~fixX_2~~~fixX_3	saddlebrown
flr	saddlebrown
galP_1~~~galP~~~galP_2	saddlebrown
gatZ_2~~~gatZ~~~gatZ_1	saddlebrown
gcvT_1~~~gcvT_2~~~gcvT	saddlebrown
gdhA_1~~~gdhA_2~~~gdhA	saddlebrown
ghxQ_1~~~ghxQ_2~~~ghxQ	saddlebrown
glnL_2~~~glnL_1~~~glnL	saddlebrown
group_0	saddlebrown
group_1420	saddlebrown
group_22235	saddlebrown
group_2265	saddlebrown
group_2351	saddlebrown
group_2482	saddlebrown
group_2747	saddlebrown
group_3103	saddlebrown
group_31455	saddlebrown
group_31492	saddlebrown
group_32633	saddlebrown
group_32678	saddlebrown
group_32792	saddlebrown
group_32879	saddlebrown
group_33795	saddlebrown
group_33947	saddlebrown
group_34722	saddlebrown
group_361	saddlebrown
group_5215	saddlebrown
gspC	saddlebrown
gspD_2~~~sctC~~~gspD_4~~~gspD_3~~~gspD_1~~~gspD	saddlebrown
gspL~~~gspL_1~~~gspL_2	saddlebrown
gspM~~~gspM_2~~~gspM_1	saddlebrown
gss_1~~~gss_2~~~gss	saddlebrown
hdfR_2~~~dsdC~~~dsdC_1~~~dsdC_2	saddlebrown
icsA_2~~~icsA~~~icsA_1	saddlebrown
icsA~~~hipA_1~~~hipA~~~aidAI~~~icsA_1~~~bmaC~~~icsA_2~~~icsA_3	saddlebrown
insK_1~~~insK	saddlebrown
kdpA_2~~~kdpA_1~~~kdpA	saddlebrown
kduD_3~~~kduD_2~~~kduD_1	saddlebrown
lsrG_2~~~lsrG~~~lsrG_1	saddlebrown
lysN~~~hisC_2~~~lysN_1~~~hisC_1	saddlebrown
malT~~~malT_2~~~malT_1~~~malT_3	saddlebrown
mcbR_1~~~mcbR~~~mcbR_2	saddlebrown
mdtL_1~~~mdtL~~~mdtL_2	saddlebrown
mepH_1~~~mepH_2	saddlebrown
mlc_2~~~mlc_1~~~nanK_1~~~nanK_2	saddlebrown
mngR_3~~~nagR_2~~~mngR_1~~~nagR_1~~~mngR_2~~~mngR	saddlebrown
nrdA_1~~~nrdA_2~~~nrdB~~~nrdA_3~~~nrdA	saddlebrown
papC_1~~~papC_2~~~papC_3~~~papC_4~~~papC_5	saddlebrown
pasT~~~ratA	saddlebrown
pepD_2~~~pepD~~~pepD_1~~~pepD_3	saddlebrown
pgrR_1~~~pgrR_2~~~pgrR_3~~~pgrR_4	saddlebrown
pheS_2~~~pheS_1~~~pheS	saddlebrown
pncC_1~~~cinA~~~pncC_3~~~pncC_2	saddlebrown
prpR~~~prpR_1~~~prpR_2~~~norR_4	saddlebrown
pstB	saddlebrown
rhaS_2~~~rhaS_5~~~rhaS_3~~~rhaS_1	saddlebrown
rhmA~~~rhmA_1~~~rhmA_2	saddlebrown
rhsD_3~~~rhsD_6~~~rhsD_4~~~rhsD_7~~~rhsD_2~~~rhsC_2~~~rhsC_6~~~rhsD_1~~~rhsD_5~~~rhsD~~~rhsC_4~~~rhsD_9	saddlebrown
rlpA_1~~~rlpA~~~rlpA_2~~~rlpA_3	saddlebrown
rpiR_2~~~rpiR_1~~~rpiR	saddlebrown
rsmI~~~rsmI_2~~~rsmI_1	saddlebrown
scpB~~~scpB_2~~~scpB_1	saddlebrown
smg	saddlebrown
ssuC_1~~~ssuC_2~~~ssuC	saddlebrown
tauB~~~btuD_4~~~tauB_2~~~tauB_1	saddlebrown
tauD~~~tauD_2~~~tauD_1	saddlebrown
tdh_3~~~tdh_1~~~tdh_2	saddlebrown
thlA~~~fadI_1~~~phaA~~~fadA_1	saddlebrown
tibA~~~flu_2~~~flu_3~~~flu_1	saddlebrown
tibA~~~flu_4~~~flu	saddlebrown
tolC_1~~~tolC~~~tolC_2	saddlebrown
umuD_2~~~umuD	saddlebrown
xylG_1~~~xylG~~~xylG_2~~~xylG_3	saddlebrown
xylH_2~~~xylH~~~xylH_1	saddlebrown
yagU~~~yagU_2~~~yagU_1	saddlebrown
yahK~~~yahK_1~~~yahK_2~~~tdh_2	saddlebrown
ybhN~~~clsB~~~ybhN_2~~~clsB_1~~~clsB_2	saddlebrown
ydfJ~~~ydfJ_2~~~ydfJ_1~~~nanT_2~~~nanT_3	saddlebrown
ydgA_2~~~ydgA_3~~~ydgA_1	saddlebrown
yedJ~~~yedJ_2~~~yedJ_1	saddlebrown
yegI~~~yegI_2~~~yegI_1	saddlebrown
yeiL~~~yeiL_1~~~yeiL_2	saddlebrown
yfcQ~~~yfcQ_2~~~yfcQ_1	saddlebrown
yhaJ_2~~~yhaJ_1	saddlebrown
yidZ~~~yidZ_1~~~yidZ_2	saddlebrown
yjfC~~~yjfC_1~~~yjfC_2	saddlebrown
ylaC~~~ylaC_2~~~ylaC_1	saddlebrown
ynaE~~~ynaE_2~~~ydfK_1~~~ydfK	saddlebrown
yqcE~~~yqcE_1~~~yqcE_2	saddlebrown
yqjC	saddlebrown
zapA	saddlebrown
ackA_2~~~ackA_1~~~ackA	turquoise
acrA~~~acrA_2~~~acrA_1	turquoise
acrR_1~~~acrR_2~~~acrR_3~~~acrR	turquoise
adeQ_2~~~adeQ~~~adeQ_1	turquoise
ahpC_1~~~ahpC_2~~~ahpC	turquoise
ahr~~~ahr_2~~~ahr_1	turquoise
aldB_2~~~iolA~~~xylG_1~~~aldB_1~~~betB_1~~~xylG_2	turquoise
allD~~~dlgD_2~~~allD_1~~~allD_2	turquoise
alsC_2~~~alsC_1~~~alsC~~~alsC_3~~~aaeA_3	turquoise
alsT~~~alsT_2~~~alsT_1	turquoise
ampD	turquoise
ampE~~~ampE_1~~~ampE_2	turquoise
ansB_1~~~ansB_2~~~ansB	turquoise
apbC~~~apbC_2~~~apbC_1	turquoise
arcC1_1~~~arcC1_2~~~arcC2_2~~~arcC1_3~~~arcC2~~~argB_1~~~arcC1~~~arcC2_1	turquoise
argD~~~argD_2~~~argD_1	turquoise
argP_2~~~yofA~~~cmpR~~~gltR_1~~~gltR_2~~~argP_1~~~yofA_2~~~gltC_1~~~cmpR_2	turquoise
argP_3~~~argP~~~argP_2~~~argP_1	turquoise
aroG_3~~~aroG_2~~~aroG_1~~~aroG	turquoise
artQ~~~artQ_2~~~artQ_1	turquoise
ascD	turquoise
asnB_2~~~asnB_1~~~asnB	turquoise
asr	turquoise
bdcA~~~bdcA_1~~~bdcA_2	turquoise
bdcR~~~bdcR_2~~~bdcR_1	turquoise
betI_2~~~betI~~~betI_1	turquoise
betT_1~~~betT_2~~~betT~~~betT_3	turquoise
bglA_3~~~bglA~~~bglA_2~~~bglA_1	turquoise
bglF_2~~~bglF_1~~~bglF_3~~~bglF	turquoise
bioA~~~bioA_2~~~bioA_1	turquoise
birA~~~birA_1~~~birA_2	turquoise
blc_1~~~blc~~~blc_2	turquoise
bluF~~~bluF_2~~~bluF_1~~~bluF_3	turquoise
btsT_2~~~btsT_1~~~btsT~~~btsT_3	turquoise
bvgA~~~cheB_1	turquoise
casA	turquoise
cbpA_2~~~cbpA_1~~~cbpA	turquoise
cecR_1~~~cecR_2~~~cecR	turquoise
celA	turquoise
chbC~~~chbC_1~~~chbC_2~~~chbC_3	turquoise
cinA~~~pncC_2~~~pncC_3~~~pncC_1	turquoise
cirA_2~~~cirA_3~~~cirA_1~~~cirA~~~cirA_4	turquoise
citF_1~~~citF_2~~~citF	turquoise
clcA_2~~~clcA_1~~~clcA	turquoise
clpB_1~~~clpB_2~~~clpB	turquoise
clpS	turquoise
cmtB~~~cmtB_2	turquoise
coaA_2~~~fumE~~~coaA_1~~~fumE_1~~~fumE_2	turquoise
coaE~~~coaE_1~~~coaE_2	turquoise
crt_2~~~crt~~~paaF_2	turquoise
cydA_1~~~cydA_2~~~cydA	turquoise
cytR_3~~~degA~~~cytR_2	turquoise
dam_1~~~dam_2~~~dam	turquoise
dam_1~~~dam_2~~~rpe~~~rpe_1	turquoise
dapA~~~dapA_1~~~dapA_2	turquoise
dcuD_1~~~dcuD_2~~~dcuD_3	turquoise
dcuD_1~~~dcuD_3~~~dcuD_2	turquoise
ddpA_2~~~ddpA~~~ddpA_1	turquoise
def	turquoise
diaA	turquoise
dinG_2~~~dinG~~~dinG_1~~~dinG_3~~~dinG_4	turquoise
dkgB_1~~~dkgB~~~dkgB_2	turquoise
dlgD~~~dlgD_2~~~dlgD_1	turquoise
dmlA~~~leuB_1~~~dmlA_2~~~dmlA_1	turquoise
dmsC_1~~~dmsC_3~~~dmsC_2	turquoise
dnaA~~~dnaA_2~~~dnaA_1	turquoise
dnaB_2~~~dnaB_1~~~dnaB	turquoise
dnaG_1~~~dnaG_2~~~dnaG	turquoise
dnaK_2~~~dnaK_1~~~dnaK_3~~~dnaK_4	turquoise
dnaK2~~~dnaK_2~~~dnaK_1~~~dnaK_3	turquoise
dosP~~~dosC~~~dosP_1~~~ddpX~~~dosP_3~~~dosC_2~~~dosP_2~~~dosC_1~~~dosP_4~~~dosP_5	turquoise
dsbD~~~dsbD_2~~~dsbD_1	turquoise
ecfA1_2~~~ecfA1_1	turquoise
ecpD_1~~~ecpD_2~~~ecpD	turquoise
ecpE_2~~~ecpE~~~ecpE_1	turquoise
entC~~~entC_1~~~entC_2	turquoise
epd~~~epd_2~~~epd_1	turquoise
esiB~~~esiB_2~~~esiB_3~~~esiB_1~~~hcpA_1	turquoise
eutC~~~eutC_2~~~eutC_1	turquoise
eutS~~~eutS_2~~~eutS_1	turquoise
exbB~~~tolQ_2	turquoise
fabR~~~fabR_1	turquoise
fadE_1~~~fadE_2~~~fadE	turquoise
fadI_1~~~fadI_2~~~fadI	turquoise
farR	turquoise
fbaB~~~fbaB_1~~~fbaB_2	turquoise
fdhE_1~~~fdhE_2~~~fdhE	turquoise
fdm~~~tdh_1	turquoise
fdoH	turquoise
fdoI	turquoise
fdrA_1~~~fdrA_2~~~fdrA_3	turquoise
feaB_2~~~feaB~~~feaB_1	turquoise
feaR_2~~~feaR~~~feaR_1	turquoise
fepE_1~~~fepE~~~fepE_2	turquoise
fetA~~~fetA_2~~~fetA_1	turquoise
fetB_2~~~fetB~~~fetB_1	turquoise
fimH_1~~~fimH_2	turquoise
fklB_2~~~fklB~~~fklB_1	turquoise
flgI~~~flgI_1~~~flgI_2	turquoise
flgJ~~~flgI~~~flgJ_1~~~flgI_1~~~flgJ_2	turquoise
flhA_2~~~flhA_1~~~flhA_3	turquoise
fliJ~~~fliJ_2~~~fliJ_1	turquoise
fliK~~~fliK_1~~~fliK_2	turquoise
fliM~~~fliM_2~~~fliM_1	turquoise
fliY~~~fliY_1~~~mltF_1~~~fliY_2~~~mltF_2	turquoise
focA_2~~~focA_1~~~focA	turquoise
focB_2~~~focB_1~~~focB	turquoise
frlA_3~~~frlA~~~frlA_2~~~frlA_1	turquoise
fruK_2~~~fruK~~~fruK_1~~~rbsA_3~~~btuD_4~~~fruK_3~~~fruK_4	turquoise
fryA_1~~~fryA_3~~~fryA_2~~~fryA_4	turquoise
ftnA_1~~~ftn~~~ftnA_2	turquoise
fumA_1~~~fumA~~~fumA_2	turquoise
gabP~~~glaR_2~~~gabP_2~~~gabP_1	turquoise
galK_2~~~galK~~~galK_1	turquoise
galM_2~~~galM~~~galM_1	turquoise
gap_2~~~gapA1~~~gap~~~gap_1~~~epd_1~~~epd_2	turquoise
gapA_1~~~gapA_2~~~gapA	turquoise
garD_1~~~garD~~~garD_2	turquoise
gatC~~~gatC_2~~~gatC_1~~~gatC_3~~~gatC_4	turquoise
gatY_1~~~gatY~~~gatY_2	turquoise
gfcA	turquoise
ghrA~~~ghrA_2~~~ghrA_1	turquoise
glaR~~~glaR_1	turquoise
glnQ_2~~~glnQ_3~~~glnQ_1~~~glnQ_4	turquoise
gloB~~~gloB_2~~~gloB_1	turquoise
glpC_1~~~glpC_2~~~glpC	turquoise
glpG_1~~~glpG_2~~~aarA	turquoise
gltC_2~~~gltC_1	turquoise
gltD_2~~~hyfA_2~~~hyfA_5~~~gltD_1	turquoise
gltI_1~~~gltI_2~~~gltI	turquoise
gltX_1~~~gltX_3~~~gltX_2~~~gltX	turquoise
glxR~~~garR_2~~~glxR_2~~~glxR_1	turquoise
gnd~~~gnd_1~~~gnd_2~~~gnd_3	turquoise
gntK~~~gntK_3~~~gntK_1~~~purR_3~~~gntK_2	turquoise
gph~~~gph_1~~~gph_2	turquoise
greA_1~~~greA~~~greA_2	turquoise
[truncated: 572 more rows]

## Sheet: Table S7
Supplemental Table 7. Gene list for each module in WGCNA network based on Dcm methylation in non-coding regions.
Gene	Module
aaaT~~~aaaT_2~~~aaaT_1	blue
aaeB_1~~~aaeA_3~~~aaeA_2~~~aaeA_1	blue
abgA_2~~~abgA_1~~~abgA~~~abgB_2~~~abgB_1	blue
accB	blue
acnA~~~acnA_1~~~acnA_2~~~acnA_3	blue
actP_1~~~actP_2~~~actP_3~~~actP	blue
adk	blue
alkA~~~alkA_2~~~alkA_1	blue
amiA~~~amiA_1~~~amiA_2	blue
araB_2~~~araB_1~~~araB~~~araB_3	blue
arcC1_1~~~arcC1~~~arcC1_2~~~arcC1_6~~~arcC1_3	blue
arfA	blue
argI~~~argI_1~~~argI_2	blue
argP_3~~~argP~~~argP_2~~~argP_1	blue
argR	blue
arsB~~~arsB_2~~~arsB_1~~~arsA~~~arsB_3	blue
asnB_2~~~asnB_1~~~asnB	blue
atoC_3~~~atoC_2~~~atoC_1~~~atoC	blue
atoS~~~atoS_2~~~atoS_1	blue
bcsG_2~~~bcsG~~~bcsG_1~~~bcsG_3	blue
betI~~~betI_2~~~betI_1	blue
bglA_3~~~bglA~~~bglA_2~~~bglA_1	blue
bisC~~~bisC_2~~~bisC_1	blue
btuB_3~~~btuB_2~~~btuB_1~~~btuB	blue
btuB_3~~~btuB_2~~~cirA_1~~~btuB_1~~~cirA_2~~~btuB_5	blue
btuC_2~~~feuC~~~fpuB~~~btuC_1	blue
cadB_2~~~cadB_1~~~cadB~~~potE_2~~~cadB_3	blue
caiT_1~~~caiT_2~~~betT1~~~betL~~~ectT~~~yeaX_1	blue
cmtB~~~cmtB_2	blue
cntE~~~yfcJ_2~~~yfcJ_1~~~yhhS_1	blue
cntO_2~~~cntO_1	blue
cnu	blue
codA_1~~~codA_3~~~codA_2~~~codA	blue
codB_3~~~codB_1~~~codB~~~codB_2	blue
copA_3~~~copA~~~copA_2~~~copA_1	blue
cspE	blue
cspG~~~ymcF	blue
cusF~~~cusF_2~~~cusF_1	blue
cyoA_2~~~cyoA_1~~~cyoA	blue
cysL	blue
dacB_2~~~dacB_1~~~dacB	blue
dgcQ~~~yedP~~~yedP_2~~~dgcQ_1~~~dgcQ_2	blue
dmlR_4~~~pgrR_3~~~dmlR_3~~~cysL_1~~~cysL_2~~~pgrR_1~~~pgrR_4~~~pgrR_2~~~yahB_3~~~dmlR_2	blue
elfD~~~elfD_1	blue
endA	blue
eutS~~~eutS_2~~~eutS_1	blue
fadI_1~~~fadI_2~~~fadI	blue
fadM~~~fadM_1~~~fadM_2	blue
fepC_3~~~yusV~~~fepC_2	blue
fhuF~~~fhuF_1~~~fhuF_2	blue
fkpA_2~~~fkpA~~~fkpA_1	blue
flhE	blue
fliC~~~fljB~~~fliC_2	blue
flu~~~tibA	blue
frwD~~~cutD_1~~~cutD_2~~~cutD_3~~~frwD_2~~~frwD_1~~~bssD	blue
gabR~~~gabR_1~~~gabR_2	blue
gcvA_1~~~gcvA_3~~~gcvA_2~~~hdfR_3	blue
gcvR	blue
glnA~~~glnA_2~~~glnA_1	blue
gltC_1~~~hcaR_1~~~cynR_3~~~cynR_4~~~tsaR_3~~~gltC_2~~~gltC~~~argP_1	blue
gntK_1~~~gntK_2	blue
gntP_2~~~gntP~~~gntP_3~~~gntP_1	blue
group_1033	blue
group_10424	blue
group_1257	blue
group_1283	blue
group_151	blue
group_156	blue
group_160	blue
group_1676	blue
group_18247	blue
group_1914	blue
group_19186	blue
group_19405	blue
group_1940	blue
group_21884	blue
group_242	blue
group_2439	blue
group_24717	blue
group_263	blue
group_2707	blue
group_283	blue
group_2860	blue
group_2865	blue
group_29125	blue
group_29256	blue
group_29574	blue
group_298	blue
group_30093	blue
group_30120	blue
group_30	blue
group_3103	blue
group_31091	blue
group_31207	blue
group_31621	blue
group_32111	blue
group_32120	blue
group_32132	blue
group_32143	blue
group_32190	blue
group_32457	blue
group_32474	blue
group_32593	blue
group_32616	blue
group_32644	blue
group_32785	blue
group_32831	blue
group_32953	blue
group_32984	blue
group_33328	blue
group_33403	blue
group_33492	blue
group_33513	blue
group_33693	blue
group_34048	blue
group_34167	blue
group_34287	blue
group_34338	blue
group_34447	blue
group_34702	blue
group_34709	blue
group_34747	blue
group_34934	blue
group_34997	blue
group_34	blue
group_35074	blue
group_35162	blue
group_35213	blue
group_35235	blue
group_3663	blue
group_4455	blue
group_4722	blue
group_4868	blue
group_5172	blue
group_539	blue
group_540	blue
group_58	blue
group_6468	blue
group_64	blue
group_6979	blue
group_722	blue
group_7270	blue
group_80	blue
gss_1~~~gss_2~~~gss	blue
gudP_1~~~gudP_2~~~gudP	blue
hdeD_2~~~hdeD_1~~~hdeD	blue
hdfR_2~~~hdfR_1~~~hdfR_4~~~gltC_3~~~gltR_1	blue
hemR_1~~~hemR~~~hemR_3~~~hemR_2~~~hemR_4	blue
hflC_2~~~hflC_1	blue
hicA	blue
higA~~~higA_2~~~higA_1	blue
hmuT~~~btuF_1~~~btuF_2	blue
hmuU_2~~~hmuU~~~hmuU_1	blue
hmuV~~~hmuU~~~btuD_1	blue
hokE~~~hokE_3~~~hokE_1	blue
hosA	blue
hutX~~~chuW	blue
hyaA~~~hyaA_1	blue
hyaB_2~~~hyaB_1~~~hyaB	blue
icsA_2~~~icsA~~~icsA_1~~~icsA_3	blue
idnD_2~~~tdh_3~~~idnD_1~~~idnD	blue
inaA~~~inaA_2~~~inaA_1	blue
iscS_1~~~iscS_2~~~iscS	blue
ispD~~~ispD_2~~~ispD_1	blue
kch~~~kch_1~~~kch_2	blue
kdgK_2~~~kdgK_1	blue
kdgR~~~kdgR_2~~~kdgR_1	blue
kduD_3~~~kduD_2~~~kduD_1	blue
kpsF~~~kpsF_1~~~kpsF_2	blue
kpsM~~~kpsM_1~~~kpsM_2	blue
ldhA_1~~~ldhA_2~~~ldhA	blue
leuO~~~leuO_2~~~leuO_1	blue
loiP~~~bepA_2~~~loiP_2	blue
lolA~~~lolA_2~~~lolA_1	blue
lptD~~~lptD_3~~~lptD_2~~~lptD_1	blue
lptF~~~lptF_2~~~lptF_1	blue
lsrA_2~~~lsrA~~~btuD_2~~~btuD_3~~~lsrA_1	blue
lsrC_1~~~lsrC~~~lsrC_2	blue
lutA_1~~~lutA~~~lutA_2~~~lutA_3	blue
macA~~~macA_1~~~macA_2~~~macA_3	blue
macB_1~~~macB~~~macB_3~~~macB_2	blue
malE_1~~~malE~~~malE_2	blue
malI~~~malI_2~~~malI_1	blue
mepH_1~~~mepH_2	blue
metF~~~metF_1~~~metF_2	blue
mexA~~~acrA_2~~~acrE_1	blue
mlaA	blue
moaA~~~moaA_2	blue
mpaA~~~mpaA_2~~~mpaA_1	blue
mppA_1~~~mppA_2~~~mppA	blue
murQ_1~~~murQ~~~murQ_2	blue
nagR~~~fadR_1~~~yurK	blue
nepI~~~nepI_1~~~nepI_2	blue
nfi_2~~~nfi~~~nfi_1	blue
nhoA~~~nhoA_3~~~nhoA_2~~~nhoA_1	blue
nrdA_1~~~nrdA_2~~~nrdB~~~nrdA_3~~~nrdA	blue
nudF_1~~~nudF_2~~~nudF	blue
nuoN_1~~~nuoN~~~nuoN_2~~~ndhB_2	blue
ompW	blue
osmB	blue
panD_1~~~panD~~~panD_2	blue
papC_1~~~papC_2~~~papC_3~~~papC_4~~~papC_6~~~papC_5	blue
parC_2~~~parC_1~~~parC	blue
pasI	blue
pckA_2~~~pckA_1~~~pckA	blue
pdeA_1~~~pdeA~~~pdeA_2~~~pdeA_3	blue
pdeC~~~pdeC_1~~~pdeC_2~~~pdeC_3	blue
pdeH~~~pdeH_1~~~pdeH_2	blue
pdeL~~~pdeL_2~~~pdeL_1~~~pdeL_3	blue
pdxI~~~pdxI_1~~~pdxI_2	blue
pepQ_1~~~pepQ_2~~~pepQ	blue
pflD_2~~~pflD_1~~~cutC_2~~~cutC_3~~~cutC_1	blue
pgrR_4~~~pgrR_2~~~pgrR_1~~~dmlR_5~~~pgrR_3	blue
pgrR_4~~~pgrR_3~~~pgrR_2	blue
pmbA_2~~~pmbA_1~~~pmbA	blue
pphC~~~pphC_1~~~pphC_2	blue
ppiA	blue
ppnP_2~~~ppnP~~~ppnP_1	blue
psuG_1~~~psuG~~~psuG_2	blue
psuG_2~~~psuG_1~~~psuG	blue
psuG~~~psuG_2~~~psuK_1~~~psuK_2~~~psuK_3~~~psuK_4	blue
puuA_3~~~puuA_2~~~puuA~~~puuA_1	blue
qseF_1~~~qseF_2~~~qseF	blue
qseG	blue
queG_1~~~queG_2~~~queG	blue
rclR~~~rclR_2~~~rclR_1	blue
rhaR_2~~~rhaR_3~~~rhaR_1	blue
rhlE_2~~~rhlE_1~~~rhlE~~~rhlE_3	blue
rhsD_1~~~rhsD_3~~~rhsD_2~~~rhsD_6~~~rhsD_4~~~rhsD_8~~~rhsD_5~~~rhsD_9~~~rhsD_7~~~rhsC_2~~~rhsC_7	blue
rhsD_3~~~rhsD_6~~~rhsD_4~~~rhsD_7~~~rhsD_2~~~rhsC_2~~~rhsC_6~~~rhsD_1~~~rhsD_5~~~rhsD~~~rhsC_4~~~rhsD_9	blue
rhtB	blue
rlhA_1~~~rlhA_2	blue
rlmF~~~rlmF_1~~~rlmF_2	blue
rlmJ_2~~~rlmJ~~~rlmJ_1	blue
rlmL_1~~~rlmL_2~~~rlmL~~~rlmL_3	blue
rluB~~~rluB_2~~~rluB_1	blue
rluC_1~~~rluC_2~~~rluC	blue
rluE~~~rluE_1~~~rluE_2	blue
roxA~~~roxA_2~~~roxA_1	blue
rph_2~~~rph_1~~~rph	blue
rpsB_1~~~rpsB_2~~~rpsB	blue
rsmG_1~~~rsmG~~~rsmG_2	blue
sbcC~~~sbcC_2~~~sbcC_1	blue
sbcD~~~sbcD_1~~~sbcD_2~~~cpdA_1	blue
sgrR_1~~~sgrR_2~~~sgrR_3	blue
slt~~~slt_1~~~slt_2	blue
sopA~~~sopA_2	blue
soxS~~~rhaR_6~~~rhaR_2	blue
srlR_1~~~srlR_4~~~ulaR_3~~~srlR_5	blue
tdh_3~~~tdh_1~~~tdh_2	blue
thiB~~~thiB_1~~~thiB_2	blue
thiQ~~~btuD_4	blue
tibA~~~flu_4~~~flu	blue
tktA_1~~~tktA_2~~~tktA	blue
ttgI~~~arpC~~~ttgC	blue
tuf~~~tufB_2~~~tufB_1~~~tufB~~~tuf_1~~~tuf1~~~tufB_4~~~tuf1_2	blue
ubiK	blue
uidA~~~uidA_1~~~uidA_3~~~uidA_2	blue
uidC~~~uidC_1~~~uidC_2	blue
ushA~~~ushA_1~~~ushA_2	blue
uspG~~~uspG_1	blue
vdcD	blue
vgrG1~~~symE_8~~~symE_3~~~symE~~~symE_1~~~symE_2~~~symE_5~~~symE_6~~~symE_4	blue
yagU~~~yagU_2~~~yagU_1	blue
yahB_1~~~yahB_3	blue
yajI~~~yajI_1~~~yajI_2	blue
ybdL_1~~~ybdL~~~ybdL_2	blue
ybeM~~~ybeM_1~~~ybeM_2	blue
ybhK_2~~~ybhK~~~ybhK_1	blue
ybiB~~~ybiB_1~~~trpD~~~ybiB_2	blue
ybiU~~~ybiU_2~~~ybiU_1~~~ybiU_3	blue
ybjJ_2~~~ybjJ~~~ybjJ_1	blue
ycaC~~~ycaC_2~~~ycaC_1	blue
ycaD_1~~~ycaD_2~~~ycaD	blue
yccU~~~yccU_2~~~yccU_1	blue
ycdX~~~ycdX_2~~~ycdX_1	blue
ycfT~~~ycfT_2~~~ycfT_1	blue
ycgJ~~~COQ5	blue
ycjY_2	blue
ydeP_2~~~ydeP~~~ydeP_1~~~ydeP_3	blue
ydfG~~~ydfG_2~~~ydfG_1~~~hcaB_2	blue
ydjE_1~~~ydjE_2~~~ydjE~~~ydjE_4~~~ydjE_3	blue
yecD~~~yecD_2~~~yecD_1	blue
yecM~~~yecM_2~~~yecM_1	blue
yegI~~~yegI_2~~~yegI_1	blue
yehD_2~~~yehD~~~yehD_1~~~yehD_3	blue
yeiL~~~yeiL_1~~~yeiL_2	blue
yejK_2~~~yejK_1~~~yejK	blue
yfcF~~~yfcF_1~~~yfcF_2	blue
yfcQ~~~yfcQ_1~~~yfcP	blue
yfcR	blue
yfiZ~~~yfhA_2~~~yfhA~~~btuC_2~~~fecD~~~fecD_1	blue
yfkN~~~yfkN_2~~~yfkN_1	blue
ygaM	blue
yghB_2~~~yghB_1~~~yghB	blue
ygjH~~~ygjH_1~~~ygjH_2	blue
yhcB	blue
yhhT_1~~~yhhT_2	blue
yiaM	blue
yiaO~~~yiaO_2	blue
yicJ_2~~~yicJ_3~~~yicJ_1	blue
yjcH	blue
yjgL~~~yjgL_2~~~yjgL_3~~~yjgL_1	blue
yjjG_1~~~yjjG_2~~~yjjG	blue
yjjP_2~~~yjjP~~~yjjP_1	blue
yjjW_1~~~yjjW	blue
ykgR	blue
yncE_1~~~yncE_2~~~yncE	blue
ynfD	blue
yohF~~~yohF_2~~~yohF_1	blue
ypdA_2~~~ypdA_1~~~cheB_1~~~ypdA_3~~~ypdA	blue
yqcE~~~yqcE_1~~~yqcE_2	blue
ysnE	blue
ytbE_2~~~ytbE_1~~~ytbE~~~yvgN_2~~~morA~~~yvgN_1	blue
ytfQ_1~~~ytfQ_2~~~ytfQ	blue
yvgN_1~~~yvgN_2~~~ytbE_1~~~morA~~~yvgN	blue
zapA	blue
znuA	blue
zupT_1~~~zupT~~~zupT_2	blue
artM_1~~~artM_2~~~hisP_2~~~yxeO	cyan
chaB	cyan
csgG~~~csgG_1~~~csgG_2	cyan
frcB~~~lsrB_2~~~lsrB	cyan
fruB~~~fruB_2~~~fruB_1	cyan
group_31521	cyan
group_32252	cyan
group_32888	cyan
group_34230	cyan
group_4986	cyan
group_7871	cyan
group_792	cyan
group_8181	cyan
gspM~~~gspM_2~~~gspM_1	cyan
holE	cyan
icsA~~~hipA_1~~~hipA~~~aidAI~~~icsA_1~~~bmaC~~~icsA_2~~~icsA_3	cyan
mscS~~~mscS_2~~~mscS_1	cyan
nrdF_1~~~nrdF~~~nrdF_2	cyan
rbn~~~rbn_2~~~rbn_1	cyan
rhmR~~~rhmR_2~~~rhmR_1	cyan
spoT_2~~~spoT_1~~~spoT	cyan
yahB_3~~~yahB_2~~~yahB_1	cyan
ybdM~~~ybdM_1~~~ybdM_2~~~ybdM_3~~~ybdM_4	cyan
yceJ~~~yceJ_1~~~yceJ_2	cyan
yqiK~~~yqiK_2~~~yqiK_1	cyan
aldA_2~~~aldA~~~betB_1~~~aldA_1~~~aldA_3	green
clpP_1~~~clpP_5~~~clpP_4~~~clpP_2~~~clpP_3~~~clpP	green
dcuD_1~~~dcuD_2~~~dcuD_3	green
eae_1	green
eae	green
exuT_1~~~exuT_2~~~exuT_4~~~exuT_3	green
fimA_2~~~fimA_3~~~fimA~~~fimA_1~~~fimA_4	green
fimC_1~~~focC~~~focC_1~~~focC_2	green
fucI_1~~~fucI_2~~~fucI	green
garP_1~~~garP_2~~~garP	green
gatD_1~~~gatD~~~gatD_2	green
group_1014	green
group_10212	green
group_19146	green
group_24097	green
group_33493	green
group_34122	green
group_35181	green
group_3864	green
group_3911	green
group_4536	green
group_4993	green
group_7383	green
group_794	green
group_8011	green
group_8148	green
group_8192	green
group_863	green
group_893	green
group_9773	green
hyfE_2~~~hyfE_1~~~hyfE	green
insK~~~insK_1~~~insK_2	green
lpxT~~~lpxT_2~~~lpxT_1	green
lsrR~~~lsrR_1	green
nhaK_2~~~nhaK~~~nhaK_1	green
proA_2~~~proA_1~~~adhE_1~~~adhE_3~~~adhE_4~~~sucD_1~~~sucD_3	green
prpC_1~~~prpC_2~~~prpC	green
rbbA_2~~~rbbA~~~rbbA_1	green
rusA_3~~~rrrD_2~~~rusA_2~~~rusA_1~~~rusA_5~~~rusA~~~rusA_4	green
sapB_2~~~hdeB~~~sapB_1~~~srpB	green
tfaE_1~~~tfaE_2~~~tfaE~~~tfaE_5~~~tfaE_3~~~tfaE_4	green
ulaG~~~ulaG_1~~~ulaG_2	green
vgrG1_3	green
ycgM~~~ycgM_2~~~ycgM_1	green
ydiM_1~~~ydiM_2~~~ydiM	green
yehF_2	green
yraJ_1~~~yraJ_2~~~yraJ~~~yraJ_3	green
allC~~~allC_2~~~allC_1	green-yellow
btuD_3~~~msmX_1~~~msmX_2~~~msmX~~~msmX_3	green-yellow
caiT~~~caiT_2~~~caiT_1~~~caiT_3	green-yellow
cspB	green-yellow
eutB	green-yellow
fimC_1~~~fimC~~~fimC_2~~~fimC_3	green-yellow
frlA_3~~~frlA~~~frlA_2~~~frlA_1	green-yellow
garR_1~~~garR~~~garR_2	green-yellow
group_1897	green-yellow
group_2265	green-yellow
group_32852	green-yellow
group_32879	green-yellow
group_34989	green-yellow
group_361	green-yellow
group_38	green-yellow
group_5897	green-yellow
group_7032	green-yellow
group_8865	green-yellow
group_9372	green-yellow
hilA~~~hilA_1~~~hilA_2	green-yellow
kdpA_2~~~kdpA_1~~~kdpA	green-yellow
nfsB~~~nfsB_2~~~nfsB_1	green-yellow
nfuA_1~~~nfuA_2~~~nfuA	green-yellow
nrdB_1~~~nrdB_2~~~nrdB	green-yellow
pduV_1~~~pduV_2	green-yellow
pncC_1~~~cinA~~~pncC_3~~~pncC_2	green-yellow
qseE~~~glrK~~~qseE_2~~~qseE_1	green-yellow
rhmA~~~rhmA_1~~~rhmA_2	green-yellow
rlpA_1~~~rlpA~~~rlpA_2~~~rlpA_3	green-yellow
sfmC~~~sfmD_2~~~sfmD_1~~~sfmD_3~~~sfmD~~~sfmC_1	green-yellow
ygaZ~~~ygaZ_2~~~ygaZ_1	green-yellow
ygjK_2~~~ygjK~~~ygjK_1	green-yellow
aas~~~aas_3~~~aas_2~~~aas_1	grey
accD_1~~~accD_2~~~accD	grey
ackA_2~~~ackA_1~~~ackA	grey
acnB_1~~~acnB_2~~~acnB	grey
acpH	grey
acrE~~~acrE_2~~~acrE_1	grey
acrR_2~~~acrR_1	grey
acs_2~~~acs_1~~~acs_3~~~acs_4~~~acs	grey
acuI~~~acuI_1~~~acuI_2	grey
add_1~~~add~~~add_2	grey
ade_2~~~ade~~~ade_1~~~ade_3	grey
adhE_3~~~adhE_2~~~adhE~~~adhE_1	grey
ahpC_1~~~ahpC_2~~~ahpC	grey
ahpF_2~~~ahpF_1~~~ahpF	grey
ahr~~~ahr_2~~~ahr_1	grey
ais~~~ais_2~~~ais_1	grey
alaA_1~~~alaA_2~~~alaA	grey
allD~~~dlgD_2~~~allD_1~~~allD_2	grey
alsK~~~alsK_1	grey
alsT~~~alsT_2~~~alsT_1	grey
amiC_2~~~amiC_1~~~amiC	grey
ampC~~~ampC_1~~~ampC_2~~~ampC_3	grey
ampD	grey
ampE~~~ampE_1~~~ampE_2	grey
ampH_1~~~ampH_2~~~ampH	grey
anmK~~~anmK_1~~~anmK_2	grey
ansB_1~~~ansB_2~~~ansB	grey
araC~~~araC_2~~~araC_1	grey
arcA	grey
argA~~~argA_1~~~argA_2	grey
argC_1~~~argC_2~~~argC	grey
argE_1~~~argE_2	grey
argG~~~argG_2~~~argG_1	grey
argK~~~argK_2~~~argK_1~~~argK_3	grey
argS_2~~~argS~~~argS_1	grey
ariR_2	grey
arnC_2~~~icaA~~~arnC_3~~~arnC_1~~~arnC_5~~~arnC_4	grey
aroG_3~~~aroG_2~~~aroG_1~~~aroG	grey
aroP_1~~~aroP_2~~~aroP	grey
asd~~~asd_2~~~asd_1	grey
asnA~~~asnA_2~~~asnA_1	grey
asnC~~~asnC_2~~~asnC_1	grey
asnS_2~~~asnS_1~~~asnS	grey
aspA_5~~~aspA_2~~~aspA_1~~~aspA_6~~~aspA	grey
astE~~~astE_1~~~astE_2	grey
atl	grey
atpI	grey
avtA~~~hisC_2~~~avtA_1~~~avtA_2	grey
azoR~~~azoR_2~~~azoR_1	grey
bamD_1~~~bamD~~~bamD_2	grey
barA_1~~~barA~~~barA_2~~~barA_3	grey
bcsC_2~~~bcsC_1~~~bcsC~~~bepA_1~~~bcsC_3	grey
bepA_1~~~bepA_2~~~bepA	grey
betA_1~~~betA_2~~~betA	grey
betI_2~~~betI~~~betI_1	grey
bglJ~~~bglJ_2~~~rcsB_3~~~bglJ_1	grey
bhsA_2~~~bhsA_1	grey
bioB_2~~~bioB_1~~~bioB	grey
bioC	grey
bioD1_2~~~bioD1_1	grey
bioF_1~~~bioF_2~~~bioF_3~~~bioF~~~bioF_4	grey
bioH~~~bioH_1~~~bioH_2	grey
birA~~~birA_1~~~birA_2	grey
bluR~~~bluR_1~~~bluR_2	grey
bolA	grey
brnQ_1~~~brnQ~~~brnQ_2~~~brnQ_3	grey
bsmA	grey
btsR~~~btsR_2~~~btsR_1~~~cheB_1	grey
btsS_2~~~btsS_1~~~btsS	grey
btuE_1~~~btuE~~~btuE_2	grey
btuF~~~btuF_2~~~btuF_3~~~btuF_1	grey
btuR~~~btuR_1~~~btuR_2~~~btuR_3	grey
bvgA~~~cheB_1	grey
cadA~~~cadA_4~~~cadA_1~~~cadA_2	grey
can	grey
casA	grey
cbrB	grey
cdgI~~~cdgI_2~~~cdgI_1	grey
cdh~~~cdh_1~~~cdh_2	grey
celA	grey
chaA~~~chaA_1~~~chaA_2	grey
cheA~~~cheA_2~~~cheA_3~~~cheA_1~~~cheA_4	grey
chiA_1~~~chiA~~~chiA_2	grey
cinA~~~pncC_2~~~pncC_3~~~pncC_1	grey
citC_1~~~citC~~~citC_2	grey
clcA_2~~~clcA_1~~~clcA	grey
clcD_2~~~yqhI~~~clcD_1	grey
clcD	grey
clpX~~~clpX_2~~~clpX_1	grey
cmoM~~~cmoM_2~~~cmoM_1	grey
cntO_1~~~cntO~~~fiu_1~~~btuB_2~~~fecA~~~btuB_1~~~btuB_3~~~fecA_1~~~btuB_4~~~cntO_2	grey
coaA_2~~~coaA_1~~~coaA_3	grey
coaBC~~~coaBC_2~~~coaBC_1	grey
coaE~~~coaE_1~~~coaE_2	grey
cof~~~decR_1~~~cof_2~~~cof_1	grey
comR_1~~~comR~~~comR_2	grey
corA_2~~~corA~~~corA_3~~~corA_1	grey
corC_1~~~corC_2~~~corC	grey
cpdB_2~~~cpdB~~~cpdB_1~~~cpdB_3	grey
cpxA_1~~~cpxA~~~cpxA_2	grey
cpxP~~~cpxP_1~~~cpxP_2	grey
cpxR_1~~~cpxR_2~~~cpxR	grey
cra~~~cra_2~~~cra_1~~~purR_2	grey
crcB	grey
creC~~~creC_1~~~creC_2	grey
crp_2~~~crp_1~~~crp	grey
cscB~~~cscB_1~~~cscB_2	grey
csdA~~~csdA_2~~~csdA_1	grey
csgB~~~csgB_2~~~csgB_1	grey
csgD~~~csgD_1~~~csgD_2	grey
cspD	grey
cueO_2~~~cueO_3~~~cueO~~~cueO_1	grey
cusB~~~cusB_2~~~cusB_1	grey
cusR_2~~~cusR~~~cusR_1	grey
cusS~~~cusS_3~~~cusS_2~~~cusS_1~~~cusS_4	grey
cutD_2~~~cutD~~~cutD_1	grey
cyaY	grey
cybB~~~cybB_1~~~cybB_2	grey
cybC	grey
cyn1	grey
cynR_1~~~cynR_3~~~cynR_2~~~oxyR_1~~~pgrR_1~~~hdfR_2	grey
cynR_2~~~cynR_3~~~cynR_4~~~cynR_1	grey
cysB_2~~~cysB_1~~~cysB	grey
cysM~~~trpB_2~~~trpB_1	grey
cysP_1~~~cysP~~~cysP_2	grey
cysZ~~~cysZ_2~~~cysZ_1	grey
cytR_1~~~cytR_3~~~cytR_2~~~cytR	grey
dacC_2~~~dacC_1~~~dacC	grey
dadA_1~~~dadA_3~~~dadA_2~~~dadA_4~~~dadA_5	grey
dauR	grey
dcd	grey
dcm_1~~~dcm_2~~~dcm	grey
dcp~~~dcp_2~~~dcp_3~~~dcp_1	grey
dctA_2~~~dctA_1~~~dctA	grey
dctR~~~dctR_1~~~dctR_2	grey
dcuB_2~~~dcuB_1~~~dcuB_3~~~dcuB	grey
dcuD_1~~~dcuD_3~~~dcuD_2	grey
dcuR~~~dcuR_1~~~dcuR_2	grey
dcuS~~~dcuS_1~~~dcuS_2~~~dcuS_3	grey
def	grey
degP_2~~~degP_1~~~degP	grey
der_1~~~der_2~~~der_3~~~der_4	grey
dgcM~~~dgcM_1~~~dgcM_2	grey
dgcP~~~dgcP_1~~~dgcP_2	grey
dgkA	grey
dgoA_1~~~dgoA	grey
dgt~~~dgt_2~~~dgt_1~~~dgt_3	grey
dhaL~~~dhaK~~~dhaK_2	grey
dhaR~~~dhaR_2~~~dhaR_1	grey
dinF~~~dinF_1~~~dinF_2	grey
djlA_2~~~djlA~~~djlA_1	grey
dld_2~~~dld_1~~~dld~~~dld_3~~~dld_4	grey
dmlR_1~~~yahB_1~~~dmlR_2~~~dmlR_4~~~dmlR_6~~~dmlR_3~~~dmlR_5	grey
dmlR_4~~~gcvA_2~~~dmlR_1~~~dmlR_5~~~pgrR_1~~~dmlR_3	grey
dmlR_6~~~dmlR_3~~~dmlR_1	grey
dnaA~~~dnaA_2~~~dnaA_1	grey
dnaB_2~~~dnaB_1~~~dnaB	grey
dnaK_2~~~dnaK_1~~~dnaK_3~~~dnaK_4	grey
dnaQ	grey
dosP~~~dosC~~~dosP_1~~~ddpX~~~dosP_3~~~dosC_2~~~dosP_2~~~dosC_1~~~dosP_4~~~dosP_5	grey
dpiA~~~dpiA_1~~~dpiA_2	grey
dpiB~~~dpiB_1~~~dpiB_2	grey
dppA_2~~~dppA_1~~~dppA	grey
dppB_1~~~dppB_2~~~dppB~~~dppB_3	grey
dps	grey
draG~~~tri1	grey
dsbB_1~~~dsbB~~~dsbB_2	grey
dsbG~~~dsbG_1~~~dsbG_2	grey
dsdX~~~dsdX_1~~~dsdX_2	grey
dsrB	grey
dtpD_2~~~dtpD_1~~~dtpD~~~dtpD_3	grey
dusA~~~dusA_1~~~dusA_2	grey
dusB_3~~~dusB_2~~~dusB_1~~~dusB	grey
dusC~~~dusC_2~~~dusC_1	grey
ecpA_1~~~ecpA_2~~~ecpA	grey
ecpR~~~ecpR_2~~~ecpR_1	grey
efp	grey
elaA~~~elaA_1~~~elaA_2	grey
elbB~~~elbB_2~~~elbB_1	grey
elfA~~~elfA_2~~~elfA_1	grey
engB	grey
eno_3~~~eno_2~~~eno_1~~~eno	grey
entC~~~entC_1~~~entC_2	grey
envZ~~~envZ_2~~~envZ_1	grey
epd~~~epd_2~~~epd_1	grey
epmA_1~~~epmA~~~epmA_2	grey
epmB~~~epmB_1~~~epmB_2	grey
epsM_2~~~epsM~~~epsM_1	grey
era_1~~~era~~~era_2	grey
erpA	grey
ettA~~~ettA_1~~~ettA_2	grey
evgA~~~evgA_1~~~evgA_2~~~cheB_1	grey
exoX~~~exoX_2~~~exoX_1	grey
exuT_2~~~exuT~~~exuT_1~~~exuT_3	grey
fabB_1~~~fabB_2~~~fabB	grey
fabF_1~~~fabF_2~~~fabF~~~fabF_3	grey
fabR~~~fabR_1	grey
fadB_1~~~fadB_3~~~fadB_2~~~fadB	grey
fadE_1~~~fadE_2~~~fadE	grey
fadR~~~fadR_1~~~fadR_2	grey
fbaA_2~~~fbaA_1~~~gatY_2~~~fbaA	grey
fdhD_1~~~fdhD_2~~~fdhD	grey
fdm~~~tdh_1	grey
fdrA_2~~~fdrA_3~~~fdrA_1~~~fdrA_4~~~fdrA	grey
fepB~~~fepB_2~~~fepB_1	grey
fepC~~~fepC_1	grey
fepD_2~~~fepD_1~~~fepD	grey
fes~~~fes_2~~~fes_1~~~fes_3	grey
ffh_1~~~ffh_2~~~ffh	grey
fhlA_2~~~fhlA~~~fhlA_1	grey
fieF~~~pfkA_1~~~pfkA_2~~~pfkA	grey
fimA_1~~~fimA_2~~~lpfA~~~fim~~~lpfA_2~~~fimA_4~~~lpfA_3~~~lpfA_1	grey
fimH_2~~~fimH_1	grey
fixA_2~~~fixA_1~~~fixA~~~fixA_3	grey
fixA~~~fixA_2~~~fixA_1~~~fixA_3	grey
fklB_2~~~fklB~~~fklB_1	grey
flaA~~~fljB_2~~~fliC~~~fliC2~~~fljB~~~fliC1~~~fliC_2~~~fliC_1	grey
fldB	grey
flgA~~~flgA_2~~~flgA_1	grey
flhA_2~~~flhA_3~~~flhB_2~~~flhA_1	grey
flhB~~~flhB_2~~~flhB_1~~~flhB_3	grey
flhD~~~flhD_1~~~flhD_2	grey
fliD~~~fliD_2~~~fliD_1~~~fliD_3	grey
fliE	grey
fliF~~~fliF_1~~~fliF_2	grey
fliG~~~fliG_2~~~fliG_1	grey
fliZ~~~fliZ_1~~~fliZ_2	grey
flxA~~~flxA_1~~~flxA_2	grey
focA_2~~~focA_1~~~focA	grey
folA	grey
folP~~~folP_2~~~folP_1	grey
frdA_1~~~frdA_2~~~frdA	grey
frdB_1~~~frdB~~~frdB_2	grey
fruA_2~~~manP~~~manP_2~~~manP_1~~~fruA_1~~~fruA_3	grey
fryA_1~~~fryA_3~~~fryA_2~~~fryA_4	grey
ftnA_1~~~ftn~~~ftnA_2	grey
ftsK_1~~~ftsK_5~~~ftsK_3~~~ftsK_2~~~ftsK	grey
ftsY_1~~~ftsY~~~ftsY_2	grey
fumA_1~~~fumA~~~fumA_2	grey
fumD	grey
fur	grey
fusA_2~~~fusA_1~~~fusA	grey
gadE~~~gadE_1~~~gadE_2	grey
gadX_1~~~gadX~~~gadX_2	grey
gadX_2~~~gadX_1~~~gadX	grey
gadX_2~~~gadX_3~~~gadX_1~~~appY~~~rhaR_4	grey
galU_1~~~galU_2~~~galU~~~galU_3	grey
gap_2~~~gapA1~~~gap~~~gap_1~~~epd_1~~~epd_2	grey
gapA_1~~~gapA_2~~~gapA	grey
garK~~~garK_1~~~garK_2	grey
garL	grey
gcvT_1~~~gcvT_2~~~gcvT	grey
gdhA_1~~~gdhA_2~~~gdhA	grey
ghoT	grey
ghrB_3~~~ghrB~~~ghrB_2~~~ghrB_1	grey
ghxP~~~ghxP_2~~~ghxP_1	grey
glcC~~~nanR_2~~~nanR_1~~~nanR_3	grey
glgS	grey
glk_2~~~glk_1~~~glk	grey
glmM_1~~~glmM_2~~~glmM	grey
glnS_1~~~glnS_2~~~glnS	grey
gloB~~~gloB_2~~~gloB_1	grey
glpB~~~glpB_1~~~glpB_2	grey
glpC_1~~~glpC_2~~~glpC	grey
glpD~~~glpD_1~~~glpD_2~~~glpD_3	grey
glpR_1~~~glcR~~~srlR_2~~~glcR_2	grey
glpR~~~ulaR_1~~~glpR_2	grey
glpT_1~~~glpT~~~glpT_2~~~glpT_3	grey
glsA2_2~~~glsA2	grey
gltA_1~~~gltA_2~~~gltA	grey
gltB~~~gltB_1~~~gltB_2	grey
gltD_2~~~hyfA_2~~~hyfA_5~~~gltD_1	grey
gltJ~~~gltJ_2~~~gltJ_1	grey
gltR_2~~~hdfR_2~~~gltR~~~yofA	grey
gltS_2~~~gltS_1~~~gltS_3~~~gltS	grey
glvC~~~glvC_2~~~glvC_1	grey
glyA_1~~~glyA_2~~~glyA	grey
gmhA	grey
gmhB~~~gmhB_2	grey
gmk	grey
gmuC~~~chbC_2~~~chbC_1	grey
gnsA~~~gnsA_2	grey
gntT_2~~~gntT_1~~~gntT	grey
gpmB_1~~~pspA_1~~~pspB_2~~~gpmB_2~~~gpmB~~~pspB_1	grey
gpmI~~~gpmI_1~~~gpmI_2	grey
gpr~~~gpr_2~~~gpr_3	grey
gpt_2~~~gpt~~~gpt_1	grey
greB~~~greB_2~~~greB_1	grey
groS	grey
group_10643	grey
group_10887	grey
group_11000	grey
group_11121	grey
group_1172	grey
group_119	grey
group_121	grey
group_1325	grey
group_1420	grey
group_1457	grey
group_14942	grey
group_15156	grey
group_15201	grey
group_1594	grey
group_16097	grey
group_16242	grey
group_1631	grey
group_164	grey
group_1695	grey
group_18140	grey
group_18295	grey
group_182	grey
group_19133	grey
group_19233	grey
group_1926	grey
group_1932	grey
group_1939	grey
group_1965	grey
group_2007	grey
group_21169	grey
group_21381	grey
group_21412	grey
group_21909	grey
group_2267	grey
group_2351	grey
group_2354	grey
group_23860	grey
group_23913	grey
group_23955	grey
group_24125	grey
group_24346	grey
group_243	grey
group_2482	grey
group_25144	grey
group_25219	grey
group_25226	grey
group_253	grey
group_25638	grey
group_2588	grey
group_260	grey
group_2704	grey
group_2722	grey
group_27434	grey
group_27794	grey
group_2798	grey
group_28081	grey
group_28145	grey
group_28775	grey
group_28884	grey
group_28965	grey
group_28970	grey
group_28985	grey
group_2900	grey
group_29137	grey
group_29159	grey
group_2918	grey
group_29329	grey
group_29603	grey
group_29615	grey
group_2992	grey
group_29987	grey
group_29997	grey
group_30030	grey
group_30065	grey
group_30081	grey
group_300	grey
group_30105	grey
group_30113	grey
group_30219	grey
group_30765	grey
group_30918	grey
group_31028	grey
group_31038	grey
group_31163	grey
group_31266	grey
group_31324	grey
group_31359	grey
group_31371	grey
group_31399	grey
group_31455	grey
group_31459	grey
group_31492	grey
group_31554	grey
group_31605	grey
group_31606	grey
group_31622	grey
group_31633	grey
group_31644	grey
group_31746	grey
group_31768	grey
group_31771	grey
group_31783	grey
group_31784	grey
group_31788	grey
group_31790	grey
group_3180	grey
group_31815	grey
group_31816	grey
group_31950	grey
group_32093	grey
group_32105	grey
group_32147	grey
group_32150	grey
group_32228	grey
group_32234	grey
group_32263	grey
group_32269	grey
group_32270	grey
group_32285	grey
group_32290	grey
group_32304	grey
group_32323	grey
group_32335	grey
group_32351	grey
group_32356	grey
group_32359	grey
group_32360	grey
group_32378	grey
group_32380	grey
group_32392	grey
group_323	grey
group_32492	grey
group_32495	grey
group_32500	grey
group_32511	grey
group_32631	grey
group_32633	grey
group_32660	grey
group_32678	grey
group_32685	grey
group_32695	grey
group_32710	grey
group_32712	grey
group_32721	grey
group_32733	grey
group_32748	grey
group_32758	grey
group_32762	grey
group_32809	grey
group_32842	grey
group_32863	grey
group_32916	grey
group_32932	grey
group_32950	grey
group_33014	grey
group_33136	grey
group_33425	grey
group_33458	grey
group_33494	grey
group_33521	grey
group_33621	grey
group_33678	grey
group_33684	grey
group_33685	grey
group_33838	grey
group_33947	grey
group_33949	grey
group_33960	grey
group_33991	grey
group_33998	grey
group_34078	grey
group_34153	grey
group_34158	grey
group_34170	grey
group_34315	grey
group_34703	grey
group_34721	grey
group_34722	grey
group_34767	grey
group_34807	grey
group_34821	grey
group_34832	grey
group_34840	grey
group_34843	grey
group_34870	grey
group_34882	grey
group_34923	grey
group_34924	grey
group_34947	grey
group_34967	grey
group_35017	grey
group_35036	grey
group_35086	grey
group_35112	grey
group_35116	grey
group_35171	grey
group_3587	grey
group_363	grey
group_370	grey
group_3734	grey
group_3767	grey
group_383	grey
group_3994	grey
group_4226	grey
group_4566	grey
group_4582	grey
group_4693	grey
group_4782	grey
group_4869	grey
group_5124	grey
group_5215	grey
group_532	grey
group_5587	grey
group_5953	grey
group_6140	grey
group_6363	grey
group_6476	grey
group_6532	grey
group_6997	grey
group_7248	grey
group_730	grey
group_738	grey
group_7872	grey
group_8330	grey
group_833	grey
group_8349	grey
group_8363	grey
group_853	grey
group_89	grey
group_9040	grey
group_914	grey
group_926	grey
group_9529	grey
group_961	grey
group_9648	grey
group_9836	grey
group_9885	grey
group_990	grey
grpE_1~~~grpE_2~~~grpE	grey
grxD	grey
gshA~~~gshA_2~~~gshA_1	grey
gsk~~~gsk_2~~~gsk_1	grey
gspC2~~~gspC2_2~~~gspC2_1	grey
gspC	grey
gspD_2~~~sctC~~~gspD_4~~~gspD_3~~~gspD_1~~~gspD	grey
gspO_2~~~gspO~~~gspO_1	grey
gstB_1~~~gstB_3~~~gstB_2~~~gstB	grey
guaB_2~~~guaB~~~IMPDH~~~guaB_1	grey
guaC_1~~~guaC_2~~~guaC	grey
hcaE_2~~~hcaE_1~~~hcaE	grey
hcaF	grey
hcpA_2~~~hcpA_3~~~hcpA_5~~~hcpA_1	grey
hcxA~~~hcxA_3~~~hcxA_2~~~hcxA_1	grey
hdeA	grey
hdfR_2~~~dsdC~~~dsdC_1~~~dsdC_2	grey
hdfR_3~~~hdfR_2~~~hdfR_1~~~gltC_2~~~gltC_1~~~allS_1~~~gltR_1	grey
hdfR_3~~~tfdR~~~tsaR_1~~~hdfR_1~~~tsaR_2~~~tfdS~~~tsaR	grey
helD~~~helD_1~~~helD_2~~~helD_3	grey
hemA~~~hemA_2~~~hemA_1	grey
hemC_1~~~hemC_2~~~hemC	grey
hemL_2~~~hemL~~~hemL_1	grey
hexR_1~~~hexR_2~~~murR_3~~~hexR	grey
higA_2~~~higA_1~~~higA	grey
higB_1~~~higB	grey
hin~~~hin_2~~~hin_3~~~hin_1~~~hin_4	grey
hinT	grey
hisC~~~hisC_1~~~hisC_2	grey
hisD~~~hisD_2~~~hisD_1	grey
hisG~~~hisG_1~~~hisG_2~~~hisG_3	grey
hisJ_2~~~hisJ_1~~~hisJ	grey
hldD~~~hldD_1~~~hldD_2	grey
hlyE~~~hlyE_2~~~hlyE_1	grey
hmp_1~~~hmp~~~hmp_2	grey
hpt_1~~~hpt_2~~~hpt	grey
hrpB~~~hrpB_2~~~hrpB_1	grey
hscC~~~hscC_2~~~hscC_1	grey
htrL~~~htrL_2~~~htrL_1	grey
hupA	grey
hxpB~~~hxpB_1~~~hxpB_2	grey
hybO_2~~~hybO_1~~~hybO	grey
hyfA_5~~~hyfA_6~~~hyfA_1~~~gltD_2~~~gltD_1~~~thi4	grey
hypA	grey
ibpB_1~~~ibpB_2~~~ibpB	grey
iclR_1~~~iclR~~~iclR_2~~~iclR_3	grey
icsA_2~~~icsA~~~icsA_1	grey
icsA~~~aidAI	grey
ilvB~~~ilvB_1~~~ilvB_2	grey
ilvC_2~~~ilvC_1~~~ilvC	grey
ilvG~~~ilvG_1~~~ilvG_2	grey
ilvM	grey
infC	grey
insK_1~~~insK	grey
intA_1~~~intA_3~~~intA_2~~~intA_4~~~intA_5~~~intA_6~~~intA	grey
intA_5~~~intA_6~~~intA_1~~~intS_1~~~intA_2~~~intA~~~intA_4~~~intS_2~~~intA_3~~~intS_5~~~intS_4~~~intS_3	grey
intS_1~~~intS_2~~~intS_3~~~intS_4~~~intS~~~intS_6	grey
intS_1~~~intS_2~~~intS~~~intS_3~~~intS_5~~~intS_4	grey
iraP	grey
iscR_2~~~iscR_1~~~iscR	grey
ispU	grey
kduI_2~~~kduI_1~~~kduI	grey
kefG~~~azoR_2~~~kefF_1~~~azoR_1	grey
kefG~~~ywrO~~~ywrO_1~~~ywrO_2	grey
klcA_6~~~klcA_2~~~klcA~~~klcA_4~~~klcA_1~~~klcA_3	grey
kptA~~~kptA_2~~~kptA_1	grey
kup_3~~~kup_2~~~kup_1~~~kup	grey
lacZ~~~lacI_2~~~lacZ_1~~~lacI~~~lacZ_2~~~lacZ_3	grey
ldcA~~~ldcA_2~~~ldcA_1	grey
ldcC_2~~~ldcC_1~~~ldcC	grey
ldrD_4~~~ldrD_2~~~ldrD	grey
lepA_2~~~lepA_3~~~lepA_1~~~lepA	grey
leuB_2~~~leuA_1~~~leuA~~~leuA_2	grey
leuO_1~~~ybdO_2~~~ybdO_1~~~ybdO_3~~~yidZ_1~~~yidZ_2~~~ybdO	grey
leuS_1~~~leuS_2~~~leuS_3~~~leuS_4~~~leuS	grey
lgoD~~~lgoD_2~~~lgoD_1	grey
lgt_2~~~lgt_1~~~lgt	grey
ligB_1~~~ligB~~~ligB_2~~~ligB_3	grey
lipB~~~lipB_2~~~lipB_1	grey
livK~~~livK_1~~~livK_2	grey
lldR_2~~~glcC_1~~~nanR_1~~~lldR_1	grey
lolC_1~~~lolC~~~lolC_2~~~lolC_3	grey
lolD_1~~~lolD_2	grey
lon_2~~~lon_3~~~lon_1	grey
lon_2~~~lon_4~~~lon_1	grey
lpdA_1~~~lpdA_2~~~lpdA	grey
lplT_2~~~lplT_1~~~lplT	grey
lsrD_2~~~lsrD_3~~~lsrD_1~~~lsrD	grey
lsrR_2~~~lsrR_1~~~lsrR	grey
ltrA~~~ltrA_1	grey
lysA	grey
lysP~~~lysP_2~~~lysP_1	grey
maeA_2~~~maeA~~~maeA_1	grey
maeB_1~~~maeB~~~maeB_2	grey
mak~~~mak_1~~~mak_2	grey
malF~~~malF_2~~~malF_1	grey
malP_1~~~malP_2~~~malP_3~~~malP_4	grey
malR~~~ccpA~~~purR_1~~~purR_2~~~degA_2~~~degA	grey
malS~~~malS_3~~~malS_1~~~malS_2	grey
malT~~~malT_2~~~malT_1~~~malT_3	grey
malX_2~~~malX_4~~~malX~~~malX_1~~~malX_3	grey
manA~~~manA_2~~~manA_1~~~manA_3	grey
map_2~~~map_1~~~map	grey
marR~~~marR_1~~~marR_2	grey
matP~~~matP_2~~~matP_1	grey
mcbA_2~~~mcbA	grey
mdaB~~~mdaB_2~~~mdaB_1	grey
mdfA~~~mdtL_1~~~mdfA_1~~~mdfA_2	grey
mdh_2~~~mdh_1~~~mdh_3	grey
mdoC~~~mdoC_1~~~mdoC_2	grey
mdoG_2~~~mdoG_1~~~mdoG	grey
mdoH_1~~~mdoH_2~~~mdoH~~~mdoH_3	grey
mdtE~~~mdtE_2~~~mdtE_1	grey
mdtH~~~mdtH_1~~~mdtH_2	grey
mdtI	grey
mdtJ	grey
mdtK_2~~~mdtK_1~~~mdtK	grey
mdtM~~~mdtL_1~~~mdtM_1~~~mdtM_2	grey
melA_2~~~melA_1~~~melA	grey
melR_1~~~rhaR_2~~~melR_2~~~melR_3	grey
menE_1~~~oleD_1~~~oleD_3~~~oleD_2~~~menE_2~~~mbtM	grey
menI	grey
mepH_2~~~mepH_1~~~mepH	grey
mepM_1~~~mepM~~~mepM_2	grey
mepS_2~~~mepS_1	grey
metE_3~~~metE_2~~~metE_1~~~metE	grey
metG_1~~~metG~~~metG_2~~~metG_3	grey
metH~~~metH_2~~~metH_1~~~metH_3	grey
metI_2~~~metI_3~~~metI	grey
metK~~~metK_2	grey
metN_1~~~metN_2~~~metN_3~~~metN	grey
metR_1~~~metR	grey
metR_3~~~metR~~~metR_2~~~metR_1~~~argP_1	grey
metZ_1~~~metB_1~~~metB_2~~~metB	grey
mgtA~~~mgtA_1~~~mgtA_2~~~mgtA_3	grey
mhpA~~~mhpA_2~~~mhpA_1~~~mhpA_3	grey
miaB~~~miaB_1	grey
mipA_2~~~mipA_3~~~mipA_1	grey
mipA~~~mipA_1~~~mipA_3~~~mipA_2	grey
mlaF_2~~~mlaF_1~~~mlaF	grey
mliC	grey
mltB_1~~~mltB_2~~~mltB	grey
mltF~~~mltF_3~~~mltF_2~~~mltF_1	grey
mnaT_1~~~mnaT~~~mnaT_2	grey
mngR_2~~~mngR_1~~~mngR_3~~~mngR	grey
mntH_2~~~mntH~~~mntH_1	grey
mntR~~~mntR_2	grey
mntS	grey
mobA~~~mobA_2~~~mobA_1	grey
mobB~~~mobB_1~~~mobB_2	grey
modE~~~modE_1~~~modE_2	grey
moeA~~~moeA_2~~~moeA_1	grey
mpl_2~~~mpl_1~~~mpl	grey
mraZ~~~mraZ_2~~~mraZ_1	grey
mreC_2~~~mreC_1~~~mreC	grey
mscL_1~~~mscL~~~mscL_2	grey
mshA_1~~~gtfA~~~mshA~~~mshA_3~~~mshA_2~~~mshA_5~~~pimB~~~bshA	grey
msmE	grey
msrA~~~msrA_1	grey
msrB~~~msrB_1~~~msrB_2	grey
mtgA~~~mtgA_1~~~mtgA_2	grey
mtlA_2~~~mtlA_1~~~mtlA_3	grey
mtnN~~~mtnN_2~~~mtnN_1	grey
mug	grey
mukE_1~~~mukE_2~~~mukE	grey
mukF_2~~~mukF_1~~~mukF	grey
murB~~~murB_1~~~murB_2	grey
murI~~~murI_2~~~murI_1	grey
murJ_1~~~murJ_2~~~murJ	grey
murR_2~~~murR_1	grey
murR_2~~~murR_1~~~murR_3~~~murR_4	grey
mutM_1~~~mutM_2~~~mutM	grey
mutS2	grey
nadB~~~nadB_1~~~nadB_2~~~nadB_3	grey
nadC_1~~~nadC_2~~~nadC	grey
nadK	grey
nagE~~~nagE_3~~~nagE_2~~~nagE_1	grey
nagZ_2	grey
nanM~~~nanM_1~~~nanM_3~~~nanM_2~~~nanM_5~~~nanM_4	grey
nanR_1~~~nanR	grey
nanR_1~~~pdhR_1~~~pdhR_3~~~pdhR_2	grey
nanR_2~~~nanR_1	grey
napA_2~~~napG_2~~~napA_1~~~napA	grey
napD	grey
napF	grey
narG_1~~~narG_2~~~narG_3~~~narG_4~~~narG_5~~~narG_6~~~narG	grey
narH_1~~~narH_2~~~narH_3~~~narH	grey
narJ	grey
narQ~~~narQ_1~~~narQ_2	grey
nasB~~~nasD	grey
ndhC	grey
nemA~~~nemA_2~~~nemA_1	grey
nemR~~~nemR_1~~~nemR_2	grey
nhaB_1~~~nhaB~~~nhaB_2	grey
nhaB_4~~~nhaB_3~~~nhaB_2~~~nhaB_1~~~nhaB	grey
nhaR_2~~~nhaR_1~~~nhaR~~~hdfR_3	grey
nifJ_2~~~nifJ_1~~~nifJ~~~por_2	grey
nimR_2~~~nimR_1~~~nimR	grey
nimT_2~~~nimT~~~nimT_1	grey
nirD	grey
nlpD_2~~~nlpD_1	grey
nlpD_2~~~nlpD_1~~~nlpD_3~~~nlpD	grey
nnr~~~nnr_1~~~nnr_2~~~nnr_3	grey
norR_2~~~norR_1~~~norR_3	grey
norV_1~~~norV~~~norV_2	grey
norW~~~norW_2~~~norW_1	grey
nrdD_3~~~nrdD_1~~~nrdD_2~~~nrdD	grey
nrdE_1~~~nrdE_2~~~nrdE~~~nrdE_3	grey
nrdH	grey
nrdI	grey
nrdR_2~~~nrdR_1~~~nrdR	grey
nrfA~~~nrfA_1~~~nrfA_2	grey
nsrR~~~nsrR_2~~~nsrR_1	grey
nupC_2~~~nupC~~~nupC_1	grey
nupX~~~nupX_1~~~nupX_2	grey
oapA	grey
occR	grey
ompA_1~~~ompA_2~~~ompA~~~ompA_3	grey
ompC~~~ompC_2~~~ompC_1~~~ompC_3	grey
ompF~~~ompF_1~~~ompF_2	grey
ompG_1~~~ompG_2~~~ompG~~~gph_2	grey
ompN~~~ompN_1~~~ompN_2~~~ompN_3~~~ompC_1	grey
ompR_1~~~ompR_2~~~ompR	grey
ompX_1~~~ompX_3~~~ompX	grey
orn	grey
osmC~~~osmC_1~~~osmC_2	grey
osmY_2~~~osmY_3~~~osmY_1	grey
paaK~~~paaK_2~~~paaK_1	grey
pagP_2~~~pagP_1~~~pagP	grey
pagP	grey
panE_1~~~panE_2~~~panE	grey
panZ	grey
parD1	grey
patA_1~~~patA_2~~~patA	grey
pdeB~~~pdeB_1~~~pdeB_2	grey
pdeF~~~pdeF_2~~~pdeF_1~~~pdeF_3	grey
pdxB~~~pdxB_2~~~pdxB_1	grey
pdxY~~~pdxY_2~~~pdxY_1	grey
pepA~~~pepA_2~~~pepA_1	grey
pepB~~~pepB_1~~~pepB_2	grey
pepD_2~~~pepD~~~pepD_1~~~pepD_3	grey
pepE_1~~~pepE~~~pepE_2	grey
pfkB~~~pfkB_1~~~pfkB_2	grey
pgaA_1~~~pgaA~~~pgaA_2~~~pgaA_3	grey
pgaB~~~pgaB_2~~~pgaB_1~~~pgaB_3	grey
pgpA_2~~~pgpA~~~pgpA_3	grey
pgpC	grey
pgrR_1~~~pgrR_2~~~pgrR_3~~~pgrR_4	grey
pheS_2~~~pheS_1~~~pheS	grey
phoE~~~phoE_1~~~phoE_2	grey
pitA_2~~~pitA_1	grey
pldB_2~~~pldB~~~pldB_1	grey
plsX~~~plsX_1~~~plsX_2	grey
plsY_1~~~plsY~~~plsY_2	grey
pncB~~~pncB_2~~~pncB_1	grey
pntA~~~pntA_2~~~pntA_1	grey
polA_2~~~polA_1~~~polA	grey
polB~~~polB_2~~~polB_1	grey
por_1~~~por_2~~~mtlK_2~~~mtlK_1~~~uxaB_1~~~por_3~~~mtlK_3~~~mtlK	grey
potA_4~~~potA_3~~~potA_2	grey
potB_1~~~potB_2~~~potB	grey
potD_1~~~potD~~~potD_2	grey
potE~~~potE_2~~~potE_1~~~potE_3~~~potE_4	grey
potF~~~potF_1~~~potF_2	grey
ppiC~~~prsA	grey
ppk_1~~~ppk_2~~~ppk	grey
ppsR_1~~~ppsR_2~~~ppsR	grey
prc_2~~~prc_1~~~prc	grey
priC~~~priC_1~~~priC_2	grey
prmB~~~prmC_2~~~prmB_2~~~prmB_1	grey
proB_1~~~proB_2~~~proB	grey
proC_2~~~proC_1~~~proC	grey
proS_2~~~proS_1~~~proS	grey
prpR~~~prpR_1~~~prpR_2~~~norR_4	grey
prs_2~~~prs_1	grey
psd~~~psd_1~~~psd_2	grey
pspB_2~~~pspB_1	grey
pspF_2~~~pspF_1~~~norR_4~~~pspF	grey
psuT_2~~~psuT_1~~~psuT~~~psuT_3	grey
ptsH	grey
purC_2~~~purC~~~purC_1	grey
purH_1~~~purH_2~~~purH	grey
purM_2~~~purM~~~purM_1	grey
putP~~~putP_2~~~putP_1	grey
puuC_2~~~puuC~~~puuC_1	grey
puuD_2~~~puuD~~~puuD_1	grey
pykA_2~~~pykA_1~~~pykA	grey
pykF_2~~~pykF_1~~~pykF	grey
pyrD_2~~~pyrD_1~~~pyrD	grey
pyrF~~~pyrF_1~~~pyrF_2	grey
pyrG_2~~~pyrG~~~pyrG_1	grey
qseB~~~qseB_1~~~qseB_2	grey
qseC~~~qseC_1~~~qseC_2~~~qseC_3	grey
queD	grey
queE_1~~~queE	grey
queF~~~queF_1~~~queF_2	grey
radD~~~radD_2~~~radD_1	grey
rapA_2~~~rapA_1~~~rapA	grey
rayT~~~rayT_2~~~rayT_1	grey
RBKS~~~kdgK_1~~~kdgK_2~~~RBKS_3~~~RBKS_1~~~RBKS_2	grey
RBKS~~~rbsK_2~~~rbsK_1~~~rbsKrbiA	grey
rcdA~~~rcdA_2~~~rcdA_1	grey
rcnA~~~rcnA_2~~~rcnB_1~~~rcnA_1	grey
rcnB~~~rcnB_1~~~rcnB_2	grey
rdgC~~~rdgC_2~~~rdgC_1	grey
recQ_2~~~recQ_1~~~recQ_3~~~recQ	grey
rep_3~~~rep_1~~~rep_2~~~rep	grey
resA~~~trxA	grey
rfaG~~~rfaG_2~~~rfaG_1	grey
rfaP~~~rfaP_1~~~rfaP_2~~~rfaP_4~~~rfaP_3	grey
rfaP~~~rfaP_2	grey
rhaA~~~rhaA_1~~~rhaA_2	grey
rhaB~~~rhaB_1~~~rhaB_2~~~rhaB_3	grey
rhaM	grey
rhaR_2~~~rhaS_3~~~rhaR_3~~~rhaS_5~~~rhaR_4~~~rhaR_1	grey
rhaR_5~~~rhaR_2~~~rhaR_1~~~rhaR_4~~~rhaR_3	grey
rhaR_7~~~rhaS_1~~~rhaS_4~~~rhaS_3~~~rhaS_5~~~rhaS_2	grey
rhaS_2~~~rhaS_5~~~rhaS_3~~~rhaS_1	grey
rhaS_4~~~rhaS_1~~~rhaS_2~~~rhaS_3	grey
rhlE~~~rhlE_2~~~rhlE_1~~~rhlE_3	grey
rhsC_5~~~rhsC_6~~~rhsC_2~~~rhsC_1~~~rhsC_3~~~rhsD_3~~~rhsD_4~~~rhsD_8~~~rhsD_1~~~rhsD_5~~~rhsD_6~~~rhsC_8~~~rhsC_4~~~rhsC_9~~~rhsC_7	grey
rhtA~~~rhtA_2~~~rhtA_1	grey
rhtB~~~rhtB_1~~~rhtB_2	grey
rhtC_1~~~rhtC_2~~~leuE_2~~~leuE_1	grey
rhtC_2~~~rhtC_3~~~rhtC_1~~~rhtC	grey
ribA_1~~~ribA_2~~~ribA	grey
ribB_2~~~ribB~~~ribB_1	grey
ribC~~~ribC_2~~~ribC_1	grey
rihA_2~~~rihA_4~~~rihA_3~~~rihA	grey
rimK~~~rimK_1~~~rimK_2	grey
rimO~~~rimO_2~~~rimO_1	grey
rlmA~~~rlmA_2~~~rlmA_1~~~COQ5_2	grey
rlmG~~~rlmG_2~~~rlmG_1	grey
rlmI_1~~~rlmI_2~~~rlmI	grey
rlmN_1~~~rlmN_2~~~rlmN	grey
rluD_1~~~rluD_2~~~rluD	grey
rna~~~rna_1~~~rna_2	grey
rnc~~~rnc_2~~~rnc_1	grey
rne~~~rne_1~~~rne_2	grey
rob_1~~~rob_2~~~rob_3	grey
rob_2~~~rob_1~~~soxS_1~~~rhaR_1~~~rhaR_6~~~rhaR_4~~~rhaR_3~~~rhaR_2~~~rhaR_5~~~soxS_2	grey
rpiR_2~~~rpiR_1~~~rpiR	grey
rplJ	grey
rplU	grey
rpmB	grey
rpmH	grey
rpnD~~~rpnA	grey
rpoE	grey
rpoS~~~rpoS_2~~~rpoS_1	grey
rpsA_1~~~rpsA_2~~~rpsA	grey
rpsD~~~rpsD_1~~~rpsD_2	grey
rpsL	grey
rpsP	grey
rsd_1~~~rsd~~~rsd_2	grey
rsmD	grey
rsmI~~~rsmI_2~~~rsmI_1	grey
rstA~~~rstA_1~~~rstA_2	grey
rtcA~~~rtcA_2~~~rtcA_1~~~rtcB_2~~~rtcB_3~~~rtcB_1~~~rtcB~~~rtcB_4	grey
rutC_2~~~yabJ	grey
rutR~~~rutR_1~~~rutR_2	grey
sad~~~sad_2~~~sad_1	grey
sbmC_2~~~sbmC_1~~~sbmC_3	grey
scpA_2~~~scpA_1~~~scpA~~~icmF	grey
sdaC_1~~~sdaC_2~~~sdaC_3~~~sdaC	grey
sdhC	grey
sdhD	grey
secE	grey
secM	grey
selA_1~~~selA~~~selA_3~~~selA_2	grey
selB~~~selB_2~~~selB_1	grey
selD~~~selD_2~~~selD_3~~~selD_1	grey
selO~~~selO_2~~~selO_1	grey
seqA	grey
serA_2~~~serA~~~serA_1	grey
setB_1~~~setB_2~~~setB	grey
sfmA	grey
sgrT	grey
slmA	grey
slp_2~~~slp_3~~~slp_1	grey
slyA~~~slyA_2	grey
slyB~~~slyB_1~~~slyB_2	grey
slyX	grey
smg	grey
smpB	grey
sohB~~~sohB_2~~~sohB_1	grey
soxR	grey
speA_1~~~speA_2~~~speA~~~speA_3	grey
speF_2~~~speC_3~~~speC_2~~~speF_1~~~speF~~~speF_3	grey
spy~~~spy_1~~~spy_2	grey
srmB_2~~~srmB_1~~~srmB~~~srmB_3	grey
ssb_1~~~ssb_2~~~ssb	grey
sspA~~~sspA_1~~~sspA_2	grey
sstT~~~sstT_1~~~sstT_3~~~sstT_2	grey
ssuA~~~ssuA_2~~~ssuA_1~~~ssuD_1	grey
ssuD~~~ssuC_2~~~ssuD_2~~~ssuD_1~~~ssuC_1~~~ssuC_3	grey
ssuE~~~ssuE_2~~~ssuE_1	grey
sthA_2~~~sthA_1~~~sthA	grey
stpA~~~stpA_1~~~stpA_2	grey
sufA~~~sufA_2~~~sufA_1	grey
suhB	grey
sulA~~~sulA_1~~~sulA_2	grey
sxy~~~sxy_1~~~sxy_2	grey
tabA_1~~~tabA_2~~~tabA_3~~~tabA	grey
tag~~~tag_2~~~tag_1	grey
talB_2~~~tal~~~tal_2~~~tal_1~~~talB_1	grey
tamA_1~~~tamA_2~~~tamA	grey
tamB_2~~~tamB_5~~~tamB_1~~~tamB_4~~~tamB_3~~~tamB	grey
tar~~~tar_1~~~tar_2~~~tar_3	grey
tatE	grey
tauA~~~tauA_2~~~tauA_1	grey
tdh_2~~~gutB~~~tdh_3~~~tdh_4	grey
thiD~~~thiD_2~~~thiD_1	grey
thiI_1~~~thiI_2~~~thiI	grey
thiL~~~thiL_2~~~thiL_1	grey
thiM~~~thiM_1~~~thiM_2	grey
thlA~~~fadI_1~~~phaA~~~fadA_1	grey
thpR~~~thpR_2	grey
thrS_1~~~thrS_2~~~thrS	grey
thyA~~~thyA_2~~~thyA_1	grey
tilS~~~tilS_2~~~tilS_1	grey
tmk_1~~~tmk_2	grey
tolC_1~~~tolC~~~tolC_2	grey
tolQ_1~~~tolQ~~~tolQ_2	grey
tomB	grey
topA_2~~~topA_3~~~topA_4~~~topA_1~~~topA_5	grey
torR_2~~~rssB_1~~~torR~~~torR_1	grey
torS~~~torS_2~~~torS_1~~~torS_3	grey
torY~~~torY_1~~~torY_2	grey
tpx~~~tpx_2~~~tpx_1	grey
tqsA_1~~~tqsA~~~tqsA_2	grey
treF~~~treF_1~~~treF_2	grey
treR_2~~~treR_1~~~treR	grey
trmA_2~~~trmA~~~trmA_1	grey
trmB_2~~~trmB_1~~~trmB	grey
trmH_2~~~trmJ_2	grey
trmJ_2~~~trmJ~~~trmL_1~~~trmJ_1	grey
trxB~~~trxB_2~~~trxB_1	grey
tsaD~~~tsaD_2~~~tsaD_1	grey
tsaE	grey
tsf_1~~~tsf~~~tsf_2	grey
tuf_2~~~tuf~~~mnmE_2~~~era_2~~~era_3~~~era_5~~~era_4~~~era_1	grey
tyrB~~~tyrB_2~~~tyrB_1	grey
uacT~~~uacT_1~~~uacT_2	grey
ubiD_2~~~ubiD_3~~~ubiD_1~~~ubiD	grey
ubiG~~~COQ3	grey
udk~~~udk_2~~~udk_1	grey
ugd~~~ugd_2~~~ugd_1~~~wecC_2~~~wecC_1~~~ugd_3	grey
uhpT_2~~~uhpT_1~~~uhpT	grey
ulaA~~~ulaA_2~~~ulaA_3~~~ulaA_1	grey
ulaR_2~~~ulaR_1~~~ulaR	grey
upaG~~~ehaG~~~smc_2~~~upaG_2~~~upaG_1~~~ehaG_1~~~ehaG_2	grey
upp	grey
uppP_2~~~uppP_1~~~uppP	grey
uspA_2~~~uspA~~~uspA_1	grey
uvrA_1~~~uvrA_2~~~uvrA_3~~~uvrA	grey
uvrB~~~uvrB_2~~~uvrB_1	grey
uvrC_1~~~uvrC_2~~~uvrC	grey
uxaB~~~uxaB_2~~~uxaB_1	grey
uxaC_2~~~uxaC_1~~~uxaC	grey
uxuA~~~uxuA_1	grey
vsr	grey
wecH~~~wecH_2~~~wecH_1	grey
xanP_2~~~xanP_1~~~xanP	grey
xapA~~~xapA_1~~~xapA_2	grey
xerC_2~~~xerD_1~~~xerD_2~~~xerC_1~~~xerD_3~~~xerC_4~~~xerC_3	grey
xerC_3~~~xerC_2~~~xerC_1~~~xerC_5	grey
xerD_1~~~xerD_2~~~xerD_3~~~xerD	grey
xseA~~~xseA_1~~~xseA_2	grey
xseB	grey
xthA~~~xthA_2~~~xthA_1	grey
xylA~~~xylA_2~~~xylA_1	grey
xylB_2~~~lsrK_3~~~xylB_1~~~lsrK_1~~~xylB_3~~~lsrK_2~~~glpK_1	grey
xylB_2~~~xylB_1~~~lsrK_1~~~glpK_1~~~lsrK~~~lsrK_3~~~lsrK_2~~~glpK_2	grey
yadG_2~~~yadG~~~yadG_1	grey
yadH~~~yadH_2	grey
yafV~~~yafV_2~~~yafV_1	grey
yahK~~~yahK_1~~~yahK_2~~~tdh_2	grey
yajL	grey
ybaA~~~ybaA_2~~~ybaA_1	grey
ybaN	grey
ybaY	grey
ybdK~~~ybdK_2~~~ybdK_1	grey
ybeT~~~ybeT_2	grey
ybgC	grey
ybgI_1~~~ybgI~~~ybgI_2	grey
ybgU	grey
ybhA_1~~~ybhA_2~~~ybhA	grey
ybhH~~~ybhH_1~~~ybhH_2	grey
ybhI_2~~~ybhI_1~~~ybhI	grey
ybhN~~~clsB~~~ybhN_2~~~clsB_1~~~clsB_2	grey
ybhN~~~ybhN_2~~~ybhN_1	grey
ybhQ	grey
ybiR_2~~~ybiR~~~ybiR_1	grey
ybiS	grey
ybiT_1~~~ybiT_2~~~ybiT	grey
ybjG~~~ybjG_1~~~ybjG_2	grey
ybjL~~~aspT_2~~~ybjL_1~~~ybjL_2	grey
ybjO~~~ybjO_1~~~ybjO_2	grey
ybjP~~~ybjP_2~~~ybjP_1	grey
ycaM_1~~~ycaM_2~~~ycaM	grey
ycaO~~~ycaO_1	grey
ycbB~~~ycbB_2~~~ycbB_1	grey
ycbX~~~ycbX_2~~~ycbX_1	grey
yccF~~~yccF_2~~~yccF_1	grey
yccX~~~yccX_1~~~yccX_2	grey
yceD_4~~~yceD	grey
yceF	grey
yciH	grey
yciI	grey
yciK~~~yciK_2~~~yciK_1	grey
ycjG~~~ycjG_2~~~ycjG_1	grey
ycjP~~~ycjP_2~~~ycjP_1	grey
ycjX_2~~~ycjX~~~ycjX_1	grey
ycjY~~~ycjY_2~~~ycjY_1~~~ycjY_3~~~ycjY_4	grey
ydaG	grey
ydcO~~~ydcO_1~~~ydcO_2	grey
yddE~~~yddE_1~~~yddE_2~~~yddE_3	grey
yddG~~~yddG_1~~~yddG_2	grey
ydfJ~~~ydfJ_2~~~ydfJ_1~~~nanT_2~~~nanT_3	grey
ydfK_1~~~ydfK	grey
ydfZ	grey
ydgA_2~~~ydgA_3~~~ydgA_1	grey
ydgC	grey
ydgH_2~~~ydgH~~~ydgH_1	grey
ydhC~~~ydhC_2~~~ydhC_1~~~mdtL_1	grey
ydhR	grey
ydiK~~~ydiK_3~~~ydiK_2~~~ydiK_1	grey
ydiN~~~ydiN_1~~~ydiN_2~~~ydiN_3	grey
ydiV~~~ydiV_2~~~ydiV_1	grey
ydjA	grey
ydjZ_2~~~ydjZ_1	grey
yeaR~~~yeaR_1~~~yeaR_2	grey
yebS~~~yebS_2~~~yebS_1	grey
yebT~~~yebT_1~~~yebT_2	grey
yedA~~~yedA_1~~~yedA_2	grey
yedF~~~yedF_2~~~yedF_1	grey
yedP~~~mngB~~~yedP_1~~~yedP_2~~~mngB_1	grey
yeeO~~~yeeO_2~~~yeeO_1~~~mdtK_2~~~yeeO_3	grey
yeeR~~~yeeR_1~~~yeeR_2~~~yeeR_3	grey
yeeZ	grey
yegT~~~yegT_1~~~yegT_2	grey
yehF	grey
yehF~~~yehF_1~~~yehF_2	grey
yehR~~~yehR_1~~~yehR_2	grey
yeiG_2~~~yeiG~~~yeiG_1	grey
yeiP_2~~~yeiP_1~~~yeiP	grey
yeiR~~~yeiR_1~~~yeiR_2	grey
yfaL~~~yfaL_2~~~yfaL_1~~~yfaL_4	grey
yfcG~~~yfcG_2~~~yfcG_1	grey
yfdC~~~yfdC_2~~~yfdC_1	grey
yfeA	grey
yfeO_2~~~yfeO~~~yfeO_1	grey
yfeZ~~~yfeZ_2~~~yfeZ_1	grey
yfgG	grey
yfhL	grey
yfhM~~~yfhM_1~~~yfhM_2~~~yfhM_3	grey
yfiF_2~~~yfiF~~~yfiF_1	grey
yfiH~~~yfiH_2~~~yfiH_1	grey
ygdG~~~xni	grey
ygeW~~~ygeW_2~~~ygeW_1	grey
ygfZ~~~ygfZ_2~~~ygfZ_1	grey
yggS_1~~~yggS_2~~~yggS	grey
yghA_2~~~yghA_1~~~yghA	grey
yghU_1~~~yghU_2~~~yghU	grey
ygiD~~~ygiD_2~~~ygiD_1	grey
ygiF~~~ygiF_1~~~ygiF_2	grey
ygiW_2~~~ygiW_1	grey
ygjP~~~ygjP_2~~~ygjP_1	grey
yhaJ_1~~~yahB_2~~~yahB_3~~~yahB_1	grey
yhaJ_2~~~yhaJ_1	grey
yhbU~~~yhbU_1~~~yhbU_2	grey
yhbY	grey
yhdJ~~~yhdJ_1~~~yhdJ_2~~~fis_2~~~fis_1	grey
yhhA~~~yhhA_2~~~yhhA_1	grey
yhhQ_1~~~yhhQ~~~yhhQ_2	grey
yhhS~~~yhhS_2~~~yhhS_1~~~yhhS_3	grey
yhhT_2~~~yhhT_1~~~yhhT_3	grey
yhhW~~~yhhW_1~~~yhhW_2	grey
yhhX_2~~~yhhX_1~~~yhhX	grey
yhiM~~~yhiM_2~~~yhiM_1	grey
yhjE~~~yhjE_1~~~yhjE_2	grey
yhjJ~~~yhjJ_2~~~yhjJ_1	grey
yiaC~~~yiaC_1~~~yiaC_2	grey
yiaD~~~yiaD_1~~~yiaD_2	grey
yiaJ_1~~~xynR	grey
yiaJ	grey
yibL	grey
yibN~~~yibN_2~~~yibN_1	grey
yicI_1~~~yicI_2~~~yicI_3~~~yicI	grey
yicJ_1~~~yicJ_2~~~yicJ~~~yicJ_3	grey
yidA_1~~~yidA_2~~~yidA	grey
yidC_2~~~yidC_1~~~yidC	grey
yidK_1~~~yidK_2~~~yidK_3~~~yidK	grey
yieH~~~yieH_2~~~yieH_1	grey
yihI_2~~~yihI_1~~~yihI	grey
yihP_2~~~yihP_1~~~yihP_3~~~yihP	grey
yiiM~~~yiiM_2~~~yiiM_1	grey
yjaB~~~yjaB_2~~~yjaB_1	grey
yjdF~~~yjdF_2~~~yjdF_1	grey
yjdJ~~~yjdJ_1	grey
yjeH_2~~~yjeH~~~yjeH_1	grey
yjeM~~~yjeM_1~~~yjeM_2	grey
yjiG~~~yjiG_1~~~yjiG_2	grey
yjjI_2~~~yjjI_1~~~yjjI	grey
yjjQ~~~yjjQ_2~~~yjjQ_1	grey
yjjX	grey
ykgM_2~~~ykgM	grey
ylaC~~~ylaC_2~~~ylaC_1	grey
ynaE~~~ynaE_2~~~ydfK_1~~~ydfK	grey
ynbA_2~~~ynbA~~~ynbA_1	grey
ynfM~~~ynfM_2~~~ynfM_1~~~nanT_5	grey
ynjF	grey
yodB~~~yodB_2~~~yodB_1	grey
yohC~~~yohC_2~~~yohC_1	grey
yohD~~~yohD_1~~~yohD_2	grey
yohK_1~~~yohK~~~yohK_2	grey
ypeA	grey
yphA~~~yphA_2~~~yphA_1	grey
ypjD_1~~~ypjD~~~ypjD_2	grey
yqaA	grey
yqaB~~~yqaB_2~~~yqaB_1	grey
yqcC	grey
yqeG~~~yqeG_1~~~yqeG_2	grey
yqhD_2~~~yqhD~~~yqhD_1	grey
yqiJ~~~yqiJ_2~~~yqiJ_1	grey
yqjD	grey
yqjH~~~yqjH_2~~~yqjH_1	grey
yraI_1~~~lpfB_2~~~yraI_2~~~focC_2~~~focC_1~~~fimC_2~~~focC	grey
yrbG~~~yrbG_1~~~yrbG_2	grey
yrdA_2~~~caiE_2~~~yrdA_3~~~yrdA_1	grey
yrfF~~~yrfF_2~~~yrfF_1~~~yrfF_3	grey
ytiC	grey
ytjB_1~~~ytjB~~~ytjB_3	grey
yvgN_2~~~yvgN_1~~~yvgN~~~yhdN	grey
zapB	grey
zapC~~~zapC_2~~~zapC_1	grey
zapE~~~zapE_2~~~zapE_1	grey
zinT~~~zinT_1	grey
zipA~~~zipA_2~~~zipA_1	grey
zntB~~~zntB_2~~~zntB_1	grey
znuB~~~znuB_1~~~znuB_2	grey
znuC~~~znuC_2~~~znuC_1	grey
zraP~~~zraP_2~~~zraP_1	grey
zraS~~~zraS_1~~~zraS_2	grey
ansP2~~~ansP2_2~~~ansP2_1~~~ansP1~~~ansP1_1~~~potE_2	ivory
appA~~~appA_2~~~appA_1	ivory
bglF_1~~~bglF_2~~~bglF_3	ivory
bluF~~~bluF_2~~~bluF_1~~~bluF_3	ivory
clsC~~~clsC_2~~~clsC_1	ivory
cynT~~~cynT_1~~~cynT_2	ivory
dgcT~~~dgcT_1~~~dgcT_2~~~dgcT_3	ivory
dmlR_4~~~dmlR_1~~~dmlR_5~~~dmlR_2	ivory
fimD~~~fimD_1~~~fimD_2~~~fimD_3~~~fimD_4	ivory
flk_2~~~flk_1~~~flk	ivory
gfcB_1~~~gfcB_2	ivory
ghxQ_1~~~ghxQ_2~~~ghxQ	ivory
group_25096	ivory
group_2747	ivory
group_31179	ivory
group_32209	ivory
group_33076	ivory
group_4293	ivory
group_5364	ivory
group_5365	ivory
group_6545	ivory
group_6855	ivory
group_7361	ivory
group_7643	ivory
gspA~~~gspA_2~~~gspA_3~~~gspA_1~~~gspA_4	ivory
gspK~~~gspK_2~~~gspK_1	ivory
hpcD	ivory
iprA_1~~~iprA_2~~~iprA	ivory
mdtN~~~mdtN_1~~~mdtN_2	ivory
nanS_1~~~nanS~~~nanS_2	ivory
pgaD~~~pgaD_1	ivory
pspA	ivory
rpiB~~~lacA	ivory
rpsF	ivory
srmB_1~~~srmB_3~~~srmB_2	ivory
trkG~~~trkG_2~~~trkG_1	ivory
xcpW	ivory
yccA_2~~~yccA_1~~~yccA	ivory
yghE	ivory
yhcG_2~~~yhcG_1~~~yhcG	ivory
yiaB	ivory
ymdB~~~ymdB_1~~~ymdB_2	ivory
yoaA_2~~~yoaA_1~~~yoaA	ivory
araD_1~~~araD~~~araD_2	magenta
artJ_1~~~artJ~~~artJ_2	magenta
bcsA_1~~~bcsA_2~~~bcsQ_2~~~bcsQ_1~~~bcsA~~~bcsQ	magenta
bcsQ~~~bcsQ_1~~~bcsQ_2	magenta
caiB_1~~~caiB~~~caiB_2	magenta
dmsB_2~~~dmsB_1	magenta
edcC_2~~~edcC~~~edcC_1	magenta
fepA_1~~~fepA_2~~~fepA_4~~~fepA_3~~~btuB_1~~~btuB_2~~~fepA	magenta
glcR~~~ydjF_2~~~glcR_1~~~ydjF_1~~~ydjF	magenta
group_10309	magenta
group_10534	magenta
group_139	magenta
group_2573	magenta
group_32471	magenta
group_32735	magenta
group_33012	magenta
group_33053	magenta
group_33461	magenta
group_4294	magenta
group_6406	magenta
group_7267	magenta
group_8614	magenta
hemB~~~hemB_1~~~hemB_2	magenta
hokC	magenta
hokC~~~hokC_1~~~hokC_2	magenta
lnt_2~~~lnt~~~lnt_3~~~lnt_4~~~lnt_1	magenta
mnmG_2~~~mnmG_1~~~mnmG	magenta
pepT~~~pepT_1~~~pepT_2	magenta
phrB~~~phrB_1~~~phrB_2~~~phrB_3	magenta
prpB~~~prpB_1~~~prpB_2	magenta
sfmH_1~~~sfmF~~~sfmH~~~sfmH_2	magenta
ycaM_1~~~ycaM~~~ycaM_2~~~ycaD	magenta
ycgZ	magenta
ampG_2	orange
aspS_1~~~aspS_2~~~aspS	orange
astC~~~astC_1~~~astC_2	orange
cbtA_1~~~cbtA_3~~~cbtA_2~~~cbtA~~~cbtA_4~~~cbtA_5	orange
chiQ_1~~~chiQ_2~~~chiQ	orange
elfG_1~~~elfG~~~elfG_2	orange
fimF_2~~~fimF~~~fimF_1	orange
glsA1~~~glsA1_1~~~glsA1_2	orange
gltK_1~~~gltK_2~~~gltK	orange
group_1246	orange
group_1451	orange
group_2159	orange
group_25347	orange
group_25348	orange
group_26656	orange
group_26891	orange
group_31060	orange
group_33074	orange
group_34808	orange
group_35304	orange
group_3877	orange
group_446	orange
group_5665	orange
group_5756	orange
group_940	orange
irtA~~~btuD_1~~~btuD_4	orange
lutB_1~~~lutB_2~~~lutB	orange
lutC~~~lutC_1~~~lutC_2	orange
lysC~~~lysC_2~~~lysC_1	orange
mutY~~~mutY_2~~~mutY_1	orange
nudE~~~nudE_1~~~nudE_2	orange
nupG_1~~~nupG_2~~~nupG	orange
ompW_2~~~ompX_2~~~ompX_1~~~ompX_3~~~ompX_7~~~ail_1~~~ail~~~ompX_5~~~ail_2~~~ompX_4~~~ompX_6~~~ompX_12~~~ompX_9	orange
papD~~~papD_2~~~papD_1~~~yfcS_1	orange
pgrR_1	orange
rhsA~~~rhsB~~~rhsA_2~~~rhsA_1	orange
rhsC_5~~~rhsC_4~~~vgrG1_1~~~rhsC_7~~~rhsD_3~~~rhsC_3~~~rhsD_5~~~rhsD_1~~~rhsC_2~~~rhsC_14~~~rhsC_6~~~rhsD_7~~~rhsD_2~~~rhsD_4~~~rhsD_6~~~vgrG1_3~~~vgrG1_2~~~rhsC_1~~~rhsD_8~~~vgrG1~~~rhsD	orange
rhsD_7~~~rhsD_2~~~rhsD_1~~~rhsD_3~~~rhsD_4~~~rhsD_9~~~rhsD_5~~~rhsD_8~~~rhsD_6~~~rhsD	orange
rrrD_2~~~rrrD_1~~~rrrD_3~~~rrrD_5~~~rrrD_6~~~rrrD_10~~~rrrD_9~~~rrrD_4	orange
rutB_1~~~rutB_2~~~rutB_3	orange
sppA~~~sppA_1~~~sppA_2	orange
ydfB_2~~~ydfB~~~ydfB_1~~~ydfB_4	orange
yiaW~~~yiaW_1~~~yiaW_2	orange
yibA_2~~~yibA~~~yibA_1~~~yibA_3	orange
yibH_2~~~yibH_1~~~yibH~~~yibH_3	orange
arfB~~~prfB_1~~~prfB_2	pink
fucA~~~fucA_1~~~fucA_2	pink
gadB_1~~~gadB_2~~~gadA~~~tuf_2~~~hdc	pink
group_1161	pink
group_16016	pink
group_22235	pink
group_31724	pink
group_32373	pink
group_32768	pink
group_33307	pink
group_34149	pink
group_34208	pink
grxA~~~grxA_1	pink
intQ~~~intQ_1~~~xerC_3~~~intQ_3~~~intQ_2	pink
kefC_2~~~kefC_1~~~kefC_3	pink
lsrK_1~~~lsrK_2~~~lsrK_3~~~lsrK	pink
nanC~~~nanC_1~~~nanC_2~~~nanC_3	pink
pdeG_1~~~pdeG_2~~~pdeG	pink
phnE~~~phnE_2~~~phnE_1	pink
php_1~~~php_2~~~opd	pink
pksC	pink
pnp_1~~~pnp_2~~~pnp	pink
purU_2~~~purU~~~purU_1	pink
qorA~~~qorA_1~~~qorA_2	pink
qorB~~~qorB_1~~~qorB_2	pink
rhsC_2~~~rhsC_5~~~rhsC_1~~~rhsC_6~~~rhsC_3~~~rhsC_4~~~rhsC_8~~~rhsC_9~~~rhsD_2~~~rhsD_1~~~rhsD_4~~~rhsD_5~~~rhsD_3~~~rhsC_12	pink
rplC	pink
spaS_1~~~spaS~~~spaS_2	pink
spaS_2~~~spaS_1~~~spaS	pink
waaA_1~~~waaA_2~~~waaA	pink
yaeQ_2~~~yaeQ_1~~~yaeQ	pink
ybbC~~~ybbC_2~~~ybbC_1	pink
ybbW_2~~~ybbW~~~ybbW_1	pink
ybbY~~~ybbY_2	pink
ymgC	pink
yoaG	pink
astA~~~astA_2~~~astA_1	purple
cbrA~~~cbrA_2~~~cbrA_1	purple
chbR~~~chbR_2~~~chbR_1	purple
crfC~~~crfC_2~~~crfC_1~~~crfC_3	purple
cysJ~~~cysJ_2~~~cysJ_1	purple
dsdA~~~dsdA_1~~~dsdA_2~~~dsdA_3	purple
fsaA~~~fsaA_1~~~fsa~~~fsaA_2	purple
gbpR~~~catM~~~catM_2~~~catM_1	purple
group_244	purple
group_33116	purple
group_34079	purple
group_34753	purple
group_421	purple
group_50	purple
group_878	purple
gspK_1~~~gspK_2~~~gspK~~~gspK_3	purple
hiuH~~~hiuH_1~~~hiuH_2	purple
ilvI_1~~~ilvI_2~~~ilvI~~~menD_2~~~menD_1	purple
lgoT_2~~~lgoT~~~lgoT_1~~~lgoT_3	purple
ndhB_3~~~ndhB_1~~~mnhA1~~~nuoL_2~~~nuoL_1~~~mrpA~~~ndhD~~~ndhB_2	purple
papC_2~~~papC_3~~~papC_1~~~papC_4~~~papC_5~~~papC~~~papC_6	purple
pncC_1~~~pncC_2~~~cinA	purple
prgK~~~prgK_2~~~prgK_1	purple
putA_1~~~putA~~~putA_2~~~putA_3	purple
rihC_1~~~rihC_2~~~rihC	purple
rrrD_1~~~rrrD_5~~~rrrD_2~~~rrrD_3~~~rrrD_4	purple
srlA_1~~~srlA_2~~~srlA	purple
srlE~~~srlE_2~~~srlE_1	purple
ydhY~~~ydhY_2~~~ydhY_1	purple
ydjI_1~~~ydjI~~~ydjI_2	purple
yhfX~~~yhfX_1~~~yhfX_2	purple
ynbC~~~ynbC_2~~~ynbC_1	purple
ynbD_1~~~ynbD~~~ynbD_2	purple
adiC_1~~~adiC~~~adiC_2	saddlebrown
araF_1~~~araF_2~~~araF	saddlebrown
araJ~~~sotB_1~~~araJ_2~~~araJ_1~~~sotB_2	saddlebrown
btuB_1~~~cirA_1~~~btuB_4~~~cirA_3~~~cirA_2~~~btuB_3	saddlebrown
cadC~~~cadC_2~~~cadC_1	saddlebrown
caiC_2~~~caiC~~~caiC_1~~~caiC_5	saddlebrown
cbpA_2~~~cbpA_1~~~cbpA	saddlebrown
csgF	saddlebrown
cysD_2~~~cysD_1~~~cysD	saddlebrown
dacD~~~dacD_2~~~dacD_1	saddlebrown
fdnG_2~~~napA_2~~~fdnG_1	saddlebrown
fimD~~~fimD_2~~~fimD_1~~~fimD_3	saddlebrown
frmR	saddlebrown
fruK_2~~~fruK~~~fruK_1~~~rbsA_3~~~btuD_4~~~fruK_3~~~fruK_4	saddlebrown
fryB_1	saddlebrown
gabP~~~glaR_2~~~gabP_2~~~gabP_1	saddlebrown
glxR~~~garR_2~~~glxR_2~~~glxR_1	saddlebrown
gnd~~~gnd_1~~~gnd_2~~~gnd_3	saddlebrown
group_0	saddlebrown
group_12	saddlebrown
group_22550	saddlebrown
group_29611	saddlebrown
group_32206	saddlebrown
group_32918	saddlebrown
group_33536	saddlebrown
group_34352	saddlebrown
group_34817	saddlebrown
group_35052	saddlebrown
group_35270	saddlebrown
group_3739	saddlebrown
group_6861	saddlebrown
group_812	saddlebrown
hcaR_2~~~hcaR_1~~~hcaR_3	saddlebrown
hdfR_2~~~cmpR~~~oxyR_2~~~cynR_2~~~catM_1~~~oxyR_1~~~cmpR_1~~~allS_2	saddlebrown
hyfA_4~~~hyfA_1~~~cooF~~~hyfA_5~~~hyfA_6	saddlebrown
intS_5~~~intS_2~~~intS_1~~~intS_3~~~intA_1~~~intS_4~~~intS~~~intA_3~~~intA_2~~~intA	saddlebrown
katE~~~katE_2~~~katE_1~~~katE_3	saddlebrown
lpxP~~~lpxP_1~~~lpxP_2	saddlebrown
lrp~~~lrp_1~~~lrp_2	saddlebrown
malK_1~~~malK_2~~~malK	saddlebrown
mcbR_1~~~mcbR~~~mcbR_2	saddlebrown
melB~~~melB_2~~~melB_1	saddlebrown
mlc_2~~~mlc_1~~~nanK_1~~~nanK_2	saddlebrown
nusG_1~~~nusG_2~~~nusG	saddlebrown
osmE~~~osmE_1	saddlebrown
pbpG~~~pbpG_2~~~pbpG_1	saddlebrown
purL_3~~~purL~~~purL_2~~~purL_1	saddlebrown
ravA~~~ravA_1~~~ravA_2	saddlebrown
rcsA~~~rcsA_2~~~rcsA_1	saddlebrown
rimP	saddlebrown
rpiA	saddlebrown
rpmJ	saddlebrown
rraB	saddlebrown
rsgA_2~~~rsgA_1~~~rsgA	saddlebrown
sadH	saddlebrown
sbcB~~~sbcB_2~~~sbcB_1	saddlebrown
sfmF~~~sfmF_1~~~sfmF_2	saddlebrown
tcyP_2~~~tcyP~~~tcyP_1~~~gltP_2	saddlebrown
tehA~~~tehA_2~~~tehA_1	saddlebrown
tehB~~~tehA~~~tehA_2~~~tehA_1~~~tehB_1~~~tehB_2	saddlebrown
uspB	saddlebrown
viaA_1~~~viaA_2~~~viaA	saddlebrown
yciO~~~yciO_1~~~yciO_2	saddlebrown
yciV~~~yciV_1~~~yciV_2	saddlebrown
ydfO_2~~~ydfO_1~~~ydfO_3~~~ydfO	saddlebrown
ydiB~~~ydiB_2~~~ydiB_1	saddlebrown
ydiE	saddlebrown
yegS~~~yegS_1	saddlebrown
yehA~~~yehA_1~~~yehA_2	saddlebrown
yehC_2~~~yehC_3~~~yehC~~~yehC_1	saddlebrown
yfeY~~~yfeY_1~~~yfeY_2	saddlebrown
yfiC~~~yfiC_2~~~yfiC_1	saddlebrown
yjgH	saddlebrown
ynfP	saddlebrown
yphF~~~yphF_2~~~yphF_1~~~yphF_3	saddlebrown
yqcG	saddlebrown
abgB~~~abgB_2~~~abgB_1	salmon
agaC_2~~~agaC_1~~~agaC_3	salmon
allE~~~allE_1~~~allE_2	salmon
argO~~~argO_2~~~argO_1	salmon
chbB	salmon
dapB~~~dapB_2~~~dapB_1	salmon
dinI~~~dinI_3	salmon
emrA_1~~~emrA_2~~~emrA	salmon
fadK~~~fadK_1~~~fadK_2	salmon
group_13	salmon
group_2277	salmon
group_2712	salmon
group_31118	salmon
group_31171	salmon
group_32525	salmon
group_32851	salmon
group_3846	salmon
group_4600	salmon
group_4854	salmon
group_6937	salmon
group_9370	salmon
hycA	salmon
manZ_1~~~manZ_3~~~sorD~~~manZ_2	salmon
nohA~~~nohA_2~~~nohA_1	salmon
pepN~~~pepN_1~~~pepN_2	salmon
rplA~~~rplA_1~~~rplA_2	salmon
thrA_1~~~thrA_3~~~thrA_2~~~thrA	salmon
ycjT~~~ycjT_1~~~ycjT_2	salmon
yehB_3~~~yehB_2~~~yehB_1~~~yehB_5~~~yehB	salmon
yfcE~~~yfcE_2~~~yfcE_1	salmon
dapA~~~dapA_1~~~dapA_2	tan
ecpE_2~~~ecpE~~~ecpE_1	tan
fbp_1~~~fbp_2~~~fbp	tan
fecI	tan
fecR~~~fecR_1~~~fecR_2	tan
folD_1~~~folD_2~~~folD	tan
group_10994	tan
group_1233	tan
group_32441	tan
group_32763	tan
group_33643	tan
group_34036	tan
group_34125	tan
group_5061	tan
group_6022	tan
group_7077	tan
insK_2~~~insK_1	tan
ivy~~~ivy_1	tan
mdtL_1~~~mdtL~~~mdtL_2	tan
ogt~~~ogt_2~~~ogt_1	tan
ompP~~~ompP_2~~~ompP_1~~~ompT_2~~~ompT~~~ompT_1~~~ompT_3	tan
pdeI_1~~~pdeI~~~pdeI_4~~~pdeI_3~~~pdeI_2	tan
ppiB	tan
qmcA~~~qmcA_1~~~qmcA_2	tan
raiA	tan
spaP~~~spaP_1~~~spaP_2	tan
ugpB_1~~~ugpB_2~~~ugpB	tan
wzzB~~~wzzB_1~~~wzzB_2~~~wzzE_1~~~wzzB_3	tan
xdhA_1~~~xdhA~~~xdhA_2~~~xdhA_3	tan
yidZ~~~yidZ_1~~~yidZ_2	tan
yihD~~~yihD_1~~~yihD_2	tan
zur~~~zur_2~~~zur_1	tan
abaF_2~~~abaF~~~abaF_1~~~abaF_3	turquoise
acpP_2~~~acpP_1	turquoise
acrA~~~acrA_2~~~acrA_1	turquoise
acrR_1~~~acrR_2~~~acrR_3~~~acrR	turquoise
ada~~~ada_2~~~ada_1	turquoise
adeP~~~adeP_1~~~adeP_2	turquoise
adeQ_2~~~adeQ~~~adeQ_1	turquoise
aer~~~aer_2~~~aer_1	turquoise
aes_1~~~aes~~~aes_2	turquoise
agaA~~~agaA_2~~~agaA_1	turquoise
agp_2~~~agp~~~agp_1	turquoise
alaC~~~alaC_1~~~alaC_2	turquoise
alaE	turquoise
aldB_2~~~iolA~~~xylG_1~~~aldB_1~~~betB_1~~~xylG_2	turquoise
allA~~~allA_1~~~allA_2	turquoise
alsC_2~~~alsC_1~~~alsC~~~alsC_3~~~aaeA_3	turquoise
amiD~~~amiD_2~~~amiD_1	turquoise
amn_1~~~amn~~~amn_2~~~amn_3	turquoise
apbC~~~apbC_2~~~apbC_1	turquoise
aphA~~~aphA_1~~~aphA_2	turquoise
aqpZ~~~aqpZ_1~~~aqpZ_2	turquoise
araG_2~~~araG_1~~~fruK_1~~~fruK_2~~~lsrA_2~~~lsrA	turquoise
araH_2~~~rbsC_4~~~rbsC_3~~~rbsC_1	turquoise
arcC1_1~~~arcC1_2~~~arcC2_2~~~arcC1_3~~~arcC2~~~argB_1~~~arcC1~~~arcC2_1	turquoise
arcC2_1~~~arcC2~~~arcC1_4~~~arcC2_2~~~arcC2_3~~~arcC1_1	turquoise
argP_2~~~yofA~~~cmpR~~~gltR_1~~~gltR_2~~~argP_1~~~yofA_2~~~gltC_1~~~cmpR_2	turquoise
arnB~~~arnB_2~~~arnB_1	turquoise
aroF~~~aroF_1~~~aroF_2	turquoise
artQ~~~artQ_2~~~artQ_1	turquoise
ascD	turquoise
ascG~~~ascG_2~~~ascG_1	turquoise
aspC_2~~~aspC_1~~~aspC	turquoise
asr	turquoise
astB~~~astE~~~astB_1~~~astE_2~~~astE_1~~~astB_2	turquoise
astD_1~~~astD_2~~~astD	turquoise
axe16A~~~xynZ	turquoise
bcsE~~~bcsE_2~~~bcsE_1	turquoise
bdcA~~~bdcA_1~~~bdcA_2	turquoise
bdcR~~~bdcR_2~~~bdcR_1	turquoise
benM~~~cysB_2~~~gltC_2~~~cysB_1~~~gltC_1	turquoise
betT_1~~~betT_2~~~betT~~~betT_3	turquoise
bglF_2~~~bglF_1~~~bglF_3~~~bglF	turquoise
bglG_1~~~bglG~~~bglG_2	turquoise
bioA~~~bioA_2~~~bioA_1	turquoise
bioD1_2~~~bioD1_3~~~bioD1_1~~~bioD	turquoise
blc_1~~~blc~~~blc_2	turquoise
btsT_2~~~btsT_1~~~btsT~~~btsT_3	turquoise
btuB_1~~~btuB_2~~~btuB_4~~~btuB_3~~~btuB	turquoise
caiE_1~~~caiE~~~yrdA_2~~~caiE_2	turquoise
cbtA~~~cbtA_4~~~cbtA_2~~~cbtA_1	turquoise
ccpA_1~~~ccp~~~ccpA	turquoise
cecR_1~~~cecR_2~~~cecR	turquoise
chbA_2~~~chbA_1	turquoise
chiP_1~~~chiP_2~~~chiP_3~~~chiP	turquoise
citF_1~~~citF_2~~~citF	turquoise
clpS	turquoise
cmoA_2~~~cmoA_1~~~cmoA	turquoise
cmoB	turquoise
cobS~~~cobS_1~~~cobS_2	turquoise
comM~~~comM_2~~~comM_1~~~comM_3	turquoise
csqR_1~~~csqR_2~~~csqR	turquoise
curA~~~curA_1~~~curA_2	turquoise
cusC_2~~~cusC_1~~~cusC_3~~~cusC~~~cusC_4	turquoise
cvpA_2~~~cvpA~~~cvpA_1	turquoise
cyaA_1~~~cyaA_3~~~cyaA~~~cyaA_2	turquoise
cydA_1~~~cydA_2~~~cydA	turquoise
cysE_1~~~cysE_2	turquoise
cysQ	turquoise
cysS~~~cysS_1~~~cysS_2	turquoise
cytR_3~~~degA~~~cytR_2	turquoise
dam_1~~~dam_2~~~dam	turquoise
dam_1~~~dam_2~~~rpe~~~rpe_1	turquoise
ddlA_2~~~ddlA_1~~~ddlA	turquoise
deoC~~~deoC_1~~~deoC_2	turquoise
dgcE~~~dgcE_1~~~dgcE_2~~~dgcE_3	turquoise
dgcJ_1~~~dgcJ_2~~~dgcJ~~~dgcJ_3	turquoise
[truncated: 563 more rows]

## Sheet: Table S8
Supplemental Table 8. Sequence information of 2,289 Escherichia coli isolates from NCBI.
ID	Country	Host
CP007149.1	Unknow	Unknow
CP016034.1	Germany	Unknow
CP018962.1	Ecuador	Homo Sapiens
CP019558.1	USA	Unknow
CP026641.1	South Korea	Unknow
CP027376.1	Unknow	Homo Sapiens
CP040381.1	USA	Unknow
CP044021.1	USA	Unknow
CP054317.1	USA	Homo Sapiens
CP054335.1	USA	Homo Sapiens
CP054449.1	USA	Homo Sapiens
CP058913.1	Unknow	Unknow
CP059904.1	Canada	Turkey
CP059922.1	Canada	Turkey
CP059925.1	Canada	Turkey
CP059929.1	Canada	Turkey
CP059944.1	Canada	Turkey
CP063991.1	USA	Unknow
CP064383.1	Unknow	Unknow
CP064387.1	Unknow	Unknow
CP069682.1	Poland	Homo Sapiens
CP071133.1	USA	Homo Sapiens
CP072911.1	Unknow	Homo Sapiens
CP076293.1	China	Swine
CP077063.1	France	Unknow
CP085372.1	USA	Homo Sapiens
CP085517.1	China	Unknow
CP085622.1	China	Homo Sapiens
CP090074.1	China	Homo Sapiens
CP092699.1	Sudan	Homo Sapiens
CP092704.1	Sudan	Homo Sapiens
CP092705.1	Sudan	Homo Sapiens
CP092706.1	Sudan	Homo Sapiens
CP092707.1	Sudan	Homo Sapiens
CP092818.1	Sudan	Homo Sapiens
CP094511.1	China	Unknow
CP095083.1	China	Homo Sapiens
CP095086.1	China	Homo Sapiens
CP095088.1	China	Homo Sapiens
CP095125.1	Ghana	Homo Sapiens
CP095137.1	Ghana	Homo Sapiens
CP095155.1	Ghana	Homo Sapiens
CP096587.1	China	Homo Sapiens
LR134078.1	Unknow	Unknow
LR134083.1	Unknow	Unknow
LR134191.1	Unknow	Unknow
LR134208.1	Unknow	Unknow
LR778144.1	Unknow	Unknow
LR782231.1	Unknow	Unknow
LR782233.1	Unknow	Unknow
LR890262.1	Unknow	Unknow
LR890576.1	Unknow	Unknow
LR890661.1	Unknow	Unknow
NC_000913.3	Unknow	Unknow
NC_002655.2	Unknow	Unknow
NC_002695.2	Unknow	Unknow
NC_004431.1	Unknow	Unknow
NC_007779.1	Unknow	Unknow
NC_007946.1	Unknow	Unknow
NC_008253.1	Unknow	Unknow
NC_009800.1	Unknow	Unknow
NC_009801.1	Unknow	Unknow
NC_010468.1	Unknow	Unknow
NC_010498.1	Unknow	Unknow
NC_011353.1	Unknow	Unknow
NC_011415.1	Unknow	Unknow
NC_011601.1	Unknow	Unknow
NC_011741.1	Unknow	Unknow
NC_011742.1	Unknow	Unknow
NC_011745.1	Unknow	Unknow
NC_011748.1	Unknow	Unknow
NC_011751.1	Unknow	Unknow
NC_011993.1	Unknow	Unknow
NC_012759.1	Unknow	Unknow
NC_012892.2	Unknow	Unknow
NC_012947.1	Unknow	Unknow
NC_012967.1	Unknow	Unknow
NC_012971.2	Unknow	Unknow
NC_013008.1	Unknow	Unknow
NC_013353.1	Unknow	Unknow
NC_013361.1	Unknow	Unknow
NC_013364.1	Unknow	Unknow
NC_013654.1	Unknow	Unknow
NC_013941.1	Germany	Homo Sapiens
NC_017625.1	Unknow	Unknow
NC_017626.1	Unknow	Unknow
NC_017628.1	Unknow	Unknow
NC_017631.1	Unknow	Homo Sapiens
NC_017632.1	Unknow	Unknow
NC_017633.1	Unknow	Unknow
NC_017634.1	Unknow	Unknow
NC_017635.1	Unknow	Unknow
NC_017638.1	Unknow	Unknow
NC_017641.1	USA	Porcine
NC_017646.1	USA	Homo Sapiens
NC_017651.1	Unknow	Unknow
NC_017652.1	Unknow	Unknow
NC_017656.1	USA	Homo Sapiens
NC_017660.1	Unknow	Unknow
NC_017664.1	Unknow	Unknow
NC_017906.1	Unknow	Unknow
NC_018650.1	Georgia	Homo Sapiens
NC_018658.1	Unknow	Homo Sapiens
NC_018661.1	Unknow	Homo Sapiens
NC_020163.1	Unknow	Unknow
NC_022364.1	Unknow	Unknow
NC_022370.1	Unknow	Unknow
NC_022648.1	Unknow	Unknow
NZ_AGTD01000001.1	USA	Porcine
NZ_AKBV01000001.1	Unknow	Unknow
NZ_AKVX01000001.1	Unknow	Unknow
NZ_AP017610.1	Japan	Swine
NZ_AP017617.1	Japan	Bos Taurus
NZ_AP017620.1	Japan	Bos Taurus
NZ_AP018488.1	Unknow	Homo Sapiens
NZ_AP018784.1	Japan	Homo Sapiens
NZ_AP018796.1	Japan	Bos Taurus
NZ_AP018802.1	Japan	Bos Taurus
NZ_AP018808.1	Japan	Bos Taurus
NZ_AP019189.1	Myanmar	Homo Sapiens
NZ_AP019675.1	Japan	Unknow
NZ_AP019761.1	Japan	Homo Sapiens
NZ_AP019856.1	Japan	Homo Sapiens
NZ_AP021890.1	Viet Nam	Homo Sapiens
NZ_AP021891.1	Viet Nam	Homo Sapiens
NZ_AP021892.1	Viet Nam	Homo Sapiens
NZ_AP021893.1	Viet Nam	Homo Sapiens
NZ_AP021894.1	Viet Nam	Homo Sapiens
NZ_AP021895.1	Viet Nam	Homo Sapiens
NZ_AP021896.1	Viet Nam	Homo Sapiens
NZ_AP021914.1	Japan	Unknow
NZ_AP021933.1	Japan	Unknow
NZ_AP021935.1	Japan	Unknow
NZ_AP021944.1	Japan	Unknow
NZ_AP021946.1	Japan	Unknow
NZ_AP021963.1	Japan	Unknow
NZ_AP021998.1	Japan	Unknow
NZ_AP022003.1	Japan	Unknow
NZ_AP022030.1	Japan	Unknow
NZ_AP022032.1	Japan	Unknow
NZ_AP022036.1	Japan	Unknow
NZ_AP022044.1	Japan	Unknow
NZ_AP022049.1	Japan	Unknow
NZ_AP022064.1	Japan	Unknow
NZ_AP022069.1	Japan	Unknow
NZ_AP022087.1	Japan	Unknow
NZ_AP022095.1	Japan	Unknow
NZ_AP022098.1	Japan	Unknow
NZ_AP022105.1	Japan	Unknow
NZ_AP022107.1	Japan	Unknow
NZ_AP022120.1	Japan	Unknow
NZ_AP022159.1	Japan	Unknow
NZ_AP022161.1	Japan	Unknow
NZ_AP022171.1	Japan	Unknow
NZ_AP022173.1	Japan	Unknow
NZ_AP022177.1	Japan	Unknow
NZ_AP022207.1	Japan	Unknow
NZ_AP022215.1	Japan	Unknow
NZ_AP022221.1	Japan	Unknow
NZ_AP022222.1	Japan	Unknow
NZ_AP022245.1	Japan	Unknow
NZ_AP022261.1	Japan	Unknow
NZ_AP022287.1	Japan	Unknow
NZ_AP022295.1	Japan	Unknow
NZ_AP022298.1	Japan	Unknow
NZ_AP022326.1	Japan	Homo Sapiens
NZ_AP022351.1	Japan	Homo Sapiens
NZ_AP022362.1	Japan	Homo Sapiens
NZ_AP022409.1	Japan	Unknow
NZ_AP022478.1	Japan	Unknow
NZ_AP022482.1	Japan	Unknow
NZ_AP022525.1	Japan	Homo Sapiens
NZ_AP022533.1	Japan	Homo Sapiens
NZ_AP022536.1	Japan	Homo Sapiens
NZ_AP022540.1	Japan	Homo Sapiens
NZ_AP022549.1	Japan	Homo Sapiens
NZ_AP022650.1	Viet Nam	Homo Sapiens
NZ_AP022811.1	Japan	Homo Sapiens
NZ_AP022815.1	Japan	Homo Sapiens
NZ_AP023190.1	Japan	Homo Sapiens
NZ_AP023197.1	Japan	Homo Sapiens
NZ_AP023219.2	Myanmar	Homo Sapiens
NZ_AP023224.1	Myanmar	Homo Sapiens
NZ_AP023226.1	Myanmar	Homo Sapiens
NZ_AP023230.2	Myanmar	Homo Sapiens
NZ_AP023235.1	Myanmar	Homo Sapiens
NZ_AP023237.1	Myanmar	Unknow
NZ_AP023286.1	Viet Nam	Swine
NZ_AP023427.1	Japan	Homo Sapiens
NZ_AP024112.1	Japan	Homo Sapiens
NZ_AP024114.1	Japan	Homo Sapiens
NZ_AP024123.1	Japan	Bos Taurus
NZ_AP024126.1	Japan	Bos Taurus
NZ_AP024130.1	Japan	Bos Taurus
NZ_AP024205.1	Japan	Unknow
NZ_AP024518.1	Japan	Equus Caballus
NZ_AP024521.1	Japan	Equus Caballus
NZ_AP024560.1	Cambodia	Homo Sapiens
NZ_AP024561.1	Cambodia	Homo Sapiens
NZ_AP024687.1	Japan	Homo Sapiens
NZ_AP025180.1	Japan	Swine
NZ_AP025205.2	Viet Nam	Homo Sapiens
NZ_AP025209.2	Viet Nam	Homo Sapiens
NZ_AP025214.2	Viet Nam	Homo Sapiens
NZ_AP025220.2	Viet Nam	Homo Sapiens
NZ_AP025657.1	Japan	Unknow
NZ_AP025675.1	Japan	Homo Sapiens
NZ_AP025677.1	Japan	Homo Sapiens
NZ_AP025682.1	Japan	Homo Sapiens
NZ_CM000662.1	Unknow	Unknow
NZ_CM000960.1	Unknow	Unknow
NZ_CM003707.1	China	Swine
NZ_CM007915.1	Unknow	Homo Sapiens
NZ_CP005930.1	Unknow	Chicken
NZ_CP006027.1	USA	Homo Sapiens
NZ_CP006262.1	Belgium	Homo Sapiens
NZ_CP006632.1	Unknow	Unknow
NZ_CP006636.1	Unknow	Unknow
NZ_CP006830.1	USA	Chicken
NZ_CP006834.2	USA	Gallus Gallus
NZ_CP007133.1	Belgium	Unknow
NZ_CP007136.1	USA	Unknow
NZ_CP007265.1	Unknow	Homo Sapiens
NZ_CP007275.1	USA	Unknow
NZ_CP007390.1	Belgium	Unknow
NZ_CP007391.1	Belgium	Unknow
NZ_CP007392.1	Belgium	Unknow
NZ_CP007393.1	Belgium	Unknow
NZ_CP007394.1	Belgium	Unknow
NZ_CP007442.1	Unknow	Unknow
NZ_CP007491.1	Unknow	Unknow
NZ_CP007592.1	China	Duck
NZ_CP007594.1	Unknow	Unknow
NZ_CP008697.1	China	Homo Sapiens
NZ_CP008801.1	Unknow	Unknow
NZ_CP008805.1	Unknow	Unknow
NZ_CP008957.1	Unknow	Unknow
NZ_CP009050.1	South Korea	Unknow
NZ_CP009072.1	Unknow	Unknow
NZ_CP009104.1	USA	Unknow
NZ_CP009106.2	USA	Unknow
NZ_CP009166.1	Germany	Bos Taurus
NZ_CP009273.1	USA	Unknow
NZ_CP009578.1	Netherlands	Swine
NZ_CP009644.1	Unknow	Unknow
NZ_CP009685.1	USA	Unknow
NZ_CP009789.1	USA	Unknow
NZ_CP009859.1	USA	Homo Sapiens
NZ_CP010117.1	Unknow	Bovine
NZ_CP010119.1	Unknow	Bovine
NZ_CP010121.1	Unknow	Bovine
NZ_CP010122.1	Unknow	Bovine
NZ_CP010125.1	Unknow	Bovine
NZ_CP010129.1	Unknow	Bovine
NZ_CP010132.1	Unknow	Bovine
NZ_CP010134.1	Unknow	Dog
NZ_CP010137.1	Unknow	Dog
NZ_CP010140.1	Unknow	Dog
NZ_CP010145.1	Unknow	Dog
NZ_CP010150.1	Unknow	Dog
NZ_CP010151.1	Unknow	Dog
NZ_CP010152.1	Unknow	Dog
NZ_CP010157.1	Unknow	Dog
NZ_CP010160.1	Unknow	Unknow
NZ_CP010163.1	Unknow	Unknow
NZ_CP010167.1	Unknow	Unknow
NZ_CP010169.1	Unknow	Unknow
NZ_CP010170.1	Unknow	Unknow
NZ_CP010171.1	Unknow	Unknow
NZ_CP010172.1	Unknow	Unknow
NZ_CP010176.1	Unknow	Unknow
NZ_CP010177.1	Unknow	Unknow
NZ_CP010178.1	Unknow	Unknow
NZ_CP010180.1	Unknow	Mouse
NZ_CP010183.1	Unknow	Mouse
NZ_CP010186.1	Unknow	Mouse
NZ_CP010191.1	Unknow	Mouse
NZ_CP010196.1	Unknow	Mouse
NZ_CP010200.1	Unknow	Mouse
NZ_CP010206.1	Unknow	Mouse
NZ_CP010213.1	Unknow	Mouse
NZ_CP010219.1	Unknow	Mouse
NZ_CP010221.1	Unknow	Mouse
NZ_CP010226.1	Unknow	Unknow
NZ_CP010228.1	Unknow	Unknow
NZ_CP010229.1	Unknow	Unknow
NZ_CP010230.1	Unknow	Unknow
NZ_CP010231.1	Unknow	Unknow
NZ_CP010236.1	Unknow	Unknow
NZ_CP010237.1	Unknow	Unknow
NZ_CP010240.1	Unknow	Bovine
NZ_CP010242.1	Unknow	Unknow
NZ_CP010304.1	USA	Unknow
NZ_CP010315.1	Israel	Unknow
NZ_CP010344.1	USA	Bos Taurus
NZ_CP010371.1	Colombia	Homo Sapiens
NZ_CP010438.1	Unknow	Unknow
NZ_CP010439.1	Unknow	Unknow
NZ_CP010440.1	Unknow	Unknow
NZ_CP010441.1	Unknow	Unknow
NZ_CP010442.1	Unknow	Unknow
NZ_CP010443.1	Unknow	Unknow
NZ_CP010444.1	Unknow	Unknow
NZ_CP010445.1	Unknow	Unknow
NZ_CP010585.1	Sweden	Unknow
NZ_CP010816.1	Unknow	Unknow
NZ_CP010876.1	USA	Homo Sapiens
NZ_CP011018.1	Unknow	Homo Sapiens
NZ_CP011061.1	China	Pheasant
NZ_CP011113.2	Unknow	Homo Sapiens
NZ_CP011124.1	Malaysia	Elaeis Guineensis
NZ_CP011134.1	Unknow	Homo Sapiens
NZ_CP011320.1	USA	Unknow
NZ_CP011321.1	USA	Unknow
NZ_CP011322.1	USA	Unknow
NZ_CP011324.1	USA	Unknow
NZ_CP011331.1	Denmark	Homo Sapiens
NZ_CP011342.2	Unknow	Unknow
NZ_CP011343.2	Unknow	Unknow
NZ_CP011416.1	Italy	Homo Sapiens
NZ_CP011495.1	USA	Homo Sapiens
NZ_CP011915.1	USA	Gallus Gallus Domesticus
NZ_CP012125.1	USA	Unknow
NZ_CP012126.1	USA	Unknow
NZ_CP012127.1	USA	Unknow
NZ_CP012376.1	China	Unknow
NZ_CP012380.1	China	Unknow
NZ_CP012625.1	USA	Homo Sapiens
NZ_CP012631.1	USA	Homo Sapiens
NZ_CP012633.1	USA	Homo Sapiens
NZ_CP012635.1	USA	Homo Sapiens
NZ_CP012693.1	South Korea	Homo Sapiens
NZ_CP012781.1	Mexico	Vampire Bat
NZ_CP012802.1	France	Unknow
NZ_CP012868.1	India	Unknow
NZ_CP012869.1	India	Unknow
NZ_CP012870.1	India	Unknow
NZ_CP013025.1	USA	Homo Sapiens
NZ_CP013029.1	USA	Homo Sapiens
NZ_CP013031.1	Unknow	Homo Sapiens
NZ_CP013048.1	Unknow	Gallus Gallus
NZ_CP013112.1	USA	Homo Sapiens
NZ_CP013185.1	South Korea	Unknow
NZ_CP013483.1	China	Homo Sapiens
NZ_CP013658.1	United Kingdom	Homo Sapiens
NZ_CP013662.1	Unknow	Homo Sapiens
NZ_CP013663.1	Unknow	Unknow
NZ_CP013831.1	USA	Cat
NZ_CP013835.1	USA	Homo Sapiens
NZ_CP013952.1	China	Unknow
NZ_CP014092.2	USA	Environment
NZ_CP014111.1	USA	Homo Sapiens
NZ_CP014225.1	USA	Homo Sapiens
NZ_CP014268.2	USA	Unknow
NZ_CP014269.1	USA	Unknow
NZ_CP014314.1	USA	Bos Taurus
NZ_CP014316.1	USA	Homo Sapiens
NZ_CP014348.1	Unknow	Unknow
NZ_CP014488.1	USA	Homo Sapiens
NZ_CP014495.1	USA	Homo Sapiens
NZ_CP014497.1	Unknow	Homo Sapiens
NZ_CP014522.1	Canada	Homo Sapiens
NZ_CP014583.1	USA	Homo Sapiens
NZ_CP014667.1	USA	Homo Sapiens
NZ_CP015020.1	USA	Unknow
NZ_CP015023.1	USA	Unknow
NZ_CP015069.1	United Arab Emirates	Homo Sapiens
NZ_CP015074.2	Unknow	Unknow
NZ_CP015076.1	Argentina	Homo Sapiens
NZ_CP015085.1	Saudi Arabia	Homo Sapiens
NZ_CP015138.1	Thailand	Homo Sapiens
NZ_CP015159.1	USA	Homo Sapiens
NZ_CP015228.1	USA	Unknow
NZ_CP015229.1	USA	Unknow
NZ_CP015240.1	Unknow	Homo Sapiens
NZ_CP015241.1	USA	Homo Sapiens
NZ_CP015244.1	USA	Unknow
NZ_CP015831.1	United Kingdom	Homo Sapiens
NZ_CP015832.1	United Kingdom	Homo Sapiens
NZ_CP015834.1	United Kingdom	Homo Sapiens
NZ_CP015842.1	USA	Bos Taurus
NZ_CP015843.2	USA	Bos Taurus
NZ_CP015846.1	USA	Unknow
NZ_CP015853.1	USA	Homo Sapiens
NZ_CP015855.1	USA	Unknow
NZ_CP015912.1	USA	Unknow
NZ_CP015995.1	Switzerland	Unknow
NZ_CP016007.1	USA	Mus Musculus
NZ_CP016018.1	Unknow	Unknow
NZ_CP016182.2	Malaysia	Homo Sapiens
NZ_CP016358.1	Switzerland	Homo Sapiens
NZ_CP016404.1	USA	Swine
NZ_CP016497.1	South Korea	Homo Sapiens
NZ_CP016546.1	Netherlands	Homo Sapiens
NZ_CP016625.1	USA	Bos Taurus
NZ_CP016628.1	South Korea	Unknow
NZ_CP016755.1	South Korea	Homo Sapiens
NZ_CP016828.1	South Korea	Homo Sapiens
NZ_CP017100.1	USA	Unknow
NZ_CP017220.1	Switzerland	Unknow
NZ_CP017249.1	Unknow	Unknow
NZ_CP017251.1	Unknow	Unknow
NZ_CP017434.1	USA	Unknow
NZ_CP017436.1	USA	Unknow
NZ_CP017438.1	USA	Unknow
NZ_CP017440.1	USA	Unknow
NZ_CP017442.1	USA	Unknow
NZ_CP017444.1	Canada	Unknow
NZ_CP017446.1	USA	Unknow
NZ_CP017631.1	China	Homo Sapiens
NZ_CP017669.1	USA	Unknow
NZ_CP017844.1	Mexico	Homo Sapiens
NZ_CP017979.1	USA	Unknow
NZ_CP017980.1	China	Homo Sapiens
NZ_CP018103.1	Germany	Homo Sapiens
NZ_CP018109.1	USA	Homo Sapiens
NZ_CP018115.1	USA	Homo Sapiens
NZ_CP018121.1	USA	Homo Sapiens
NZ_CP018206.1	USA	Homo Sapiens
NZ_CP018237.1	United Kingdom	Homo Sapiens
NZ_CP018239.1	United Kingdom	Homo Sapiens
NZ_CP018241.1	United Kingdom	Homo Sapiens
NZ_CP018243.1	United Kingdom	Homo Sapiens
NZ_CP018245.1	United Kingdom	Homo Sapiens
NZ_CP018247.1	United Kingdom	Unknow
NZ_CP018250.1	United Kingdom	Unknow
NZ_CP018252.2	United Kingdom	Unknow
NZ_CP018323.1	USA	Unknow
NZ_CP018770.2	USA	Homo Sapiens
NZ_CP018801.1	Germany	Unknow
NZ_CP018840.1	USA	Unknow
NZ_CP018948.1	Viet Nam	Homo Sapiens
NZ_CP018953.1	USA	Homo Sapiens
NZ_CP018957.1	USA	Homo Sapiens
NZ_CP018965.1	Brazil	Homo Sapiens
NZ_CP018970.1	Viet Nam	Homo Sapiens
NZ_CP018976.1	Viet Nam	Homo Sapiens
NZ_CP018979.1	USA	Homo Sapiens
NZ_CP018983.1	Canada	Homo Sapiens
NZ_CP018991.1	Italy	Homo Sapiens
NZ_CP018995.1	Israel	Homo Sapiens
NZ_CP019000.1	China	Homo Sapiens
NZ_CP019005.1	China	Homo Sapiens
NZ_CP019008.1	Colombia	Homo Sapiens
NZ_CP019012.1	USA	Homo Sapiens
NZ_CP019015.1	USA	Homo Sapiens
NZ_CP019020.1	Argentina	Homo Sapiens
NZ_CP019029.1	Colombia	Homo Sapiens
NZ_CP019051.1	China: Hong Kong	Homo Sapiens
NZ_CP019071.1	China	Homo Sapiens
NZ_CP019243.1	China: Hong Kong	Homo Sapiens
NZ_CP019245.1	China: Hong Kong	Homo Sapiens
NZ_CP019250.1	China: Hong Kong	Homo Sapiens
NZ_CP019256.1	China: Hong Kong	Homo Sapiens
NZ_CP019259.1	China: Hong Kong	Chicken
NZ_CP019267.1	China: Hong Kong	Chicken
NZ_CP019271.1	China: Hong Kong	Swine
NZ_CP019273.1	China: Hong Kong	Swine
NZ_CP019280.1	China: Hong Kong	Swine
NZ_CP019355.1	China	Homo Sapiens
NZ_CP019359.1	China	Homo Sapiens
NZ_CP019361.1	China	Homo Sapiens
NZ_CP019392.1	China	Homo Sapiens
NZ_CP019560.1	USA	Unknow
NZ_CP019629.1	Israel	Unknow
NZ_CP019777.1	USA	Homo Sapiens
NZ_CP019778.1	Germany	Homo Sapiens
NZ_CP019903.1	USA	Homo Sapiens
NZ_CP019944.1	Germany	Unknow
NZ_CP019953.1	Switzerland	Mus Musculus
NZ_CP019961.1	China	Ailuropoda Melanoleuca
NZ_CP020025.1	Unknow	Rupornis Magnirostris
NZ_CP020048.1	Unknow	Unknow
NZ_CP020055.1	Unknow	Unknow
NZ_CP020058.1	Unknow	Unknow
NZ_CP020092.1	Germany	Unknow
NZ_CP020106.1	Germany	Unknow
NZ_CP020107.1	Germany	Unknow
NZ_CP020116.1	Unknow	Unknow
NZ_CP020368.1	Unknow	Unknow
NZ_CP020495.1	USA	Homo Sapiens
NZ_CP020509.1	USA	Homo Sapiens
NZ_CP020514.1	USA	Homo Sapiens
NZ_CP020516.1	USA	Homo Sapiens
NZ_CP020520.1	USA	Homo Sapiens
NZ_CP020543.1	USA	Homo Sapiens
NZ_CP020545.1	China	Homo Sapiens
NZ_CP020835.1	USA	Unknow
NZ_CP020933.1	China	Chicken
NZ_CP021175.1	China: Taiwan	Homo Sapiens
NZ_CP021179.1	United Arab Emirates	Homo Sapiens
NZ_CP021193.1	China	Homo Sapiens
NZ_CP021202.1	China	Homo Sapiens
NZ_CP021207.1	China	Homo Sapiens
NZ_CP021288.1	Australia	Homo Sapiens
NZ_CP021335.1	Australia	Unknow
NZ_CP021339.1	Australia	Unknow
NZ_CP021454.1	Germany	Homo Sapiens
NZ_CP021532.1	Unknow	Unknow
NZ_CP021535.1	Unknow	Unknow
NZ_CP021683.1	Unknow	Unknow
NZ_CP021689.1	Unknow	Unknow
NZ_CP021691.1	Unknow	Unknow
NZ_CP021722.1	Unknow	Unknow
NZ_CP021726.1	China: Hong Kong	Homo Sapiens
NZ_CP021732.1	Unknow	Unknow
NZ_CP021736.1	Unknow	Unknow
NZ_CP021840.1	China: Taiwan	Homo Sapiens
NZ_CP021844.1	China: Taiwan	Homo Sapiens
NZ_CP021879.1	Unknow	Unknow
NZ_CP021935.1	Unknow	Unknow
NZ_CP022050.2	USA	Homo Sapiens
NZ_CP022086.2	USA	Homo Sapiens
NZ_CP022154.1	Switzerland	Unknow
NZ_CP022229.3	China	Homo Sapiens
NZ_CP022279.1	China	Marmota
NZ_CP022393.1	China	Rat
NZ_CP022407.1	Canada	Homo Sapiens
NZ_CP022466.1	USA	Unknow
NZ_CP022664.1	South Korea	Unknow
NZ_CP022686.1	Germany	Homo Sapiens
NZ_CP022689.1	USA	Unknow
NZ_CP022730.1	Saudi Arabia	Homo Sapiens
NZ_CP022912.1	USA	Homo Sapiens
NZ_CP022959.1	Switzerland	Unknow
NZ_CP023061.1	South Korea	Homo Sapiens
NZ_CP023142.1	Egypt	Unknow
NZ_CP023165.1	USA	Bovine
NZ_CP023200.1	India	Buffalo
NZ_CP023258.1	Sweden	Homo Sapiens
NZ_CP023346.1	Bangladesh	Homo Sapiens
NZ_CP023349.1	Bangladesh	Homo Sapiens
NZ_CP023353.1	United Kingdom	Canine
NZ_CP023357.1	United Kingdom	Canine
NZ_CP023359.1	United Kingdom	Canine
NZ_CP023364.1	United Kingdom	Canine
NZ_CP023366.1	United Kingdom	Canine
NZ_CP023371.1	United Kingdom	Canine
NZ_CP023377.1	United Kingdom	Canine
NZ_CP023383.1	United Kingdom	Canine
NZ_CP023386.1	United Kingdom	Canine
NZ_CP023388.1	United Kingdom	Canine
NZ_CP023531.1	Georgia	Homo Sapiens
NZ_CP023535.1	Unknow	Homo Sapiens
NZ_CP023541.1	USA	Homo Sapiens
NZ_CP023644.1	USA	Bovine
NZ_CP023673.1	USA	Unknow
NZ_CP023815.1	Germany	Wild Bird
NZ_CP023820.1	Sweden	Homo Sapiens
NZ_CP023826.1	Sweden	Homo Sapiens
NZ_CP023834.1	Sweden	Homo Sapiens
NZ_CP023844.1	Sweden	Homo Sapiens
NZ_CP023849.1	Sweden	Homo Sapiens
NZ_CP023853.1	Sweden	Homo Sapiens
NZ_CP023870.1	Canada	Homo Sapiens
NZ_CP023899.1	Canada	Homo Sapiens
NZ_CP023960.1	Canada	Homo Sapiens
NZ_CP024056.1	Canada	Unknow
NZ_CP024090.1	Unknow	Unknow
NZ_CP024127.1	China	Unknow
NZ_CP024131.1	China	Unknow
NZ_CP024134.1	China	Unknow
NZ_CP024138.1	China	Unknow
NZ_CP024141.1	China	Unknow
NZ_CP024147.1	China	Unknow
NZ_CP024223.1	USA	Unknow
NZ_CP024228.1	USA	Unknow
NZ_CP024232.1	USA	Unknow
NZ_CP024240.1	Bangladesh	Unknow
NZ_CP024243.1	Bangladesh	Unknow
NZ_CP024245.1	USA	Unknow
NZ_CP024256.1	Unknow	Homo Sapiens
NZ_CP024257.1	Unknow	Unknow
NZ_CP024260.1	USA	Unknow
NZ_CP024263.1	USA	Unknow
NZ_CP024269.1	USA	Unknow
NZ_CP024273.1	USA	Unknow
NZ_CP024275.1	USA	Unknow
NZ_CP024278.1	Unknow	Homo Sapiens
NZ_CP024289.1	Unknow	Homo Sapiens
NZ_CP024293.1	USA	Unknow
NZ_CP024299.1	Bangladesh	Unknow
NZ_CP024479.1	USA	Homo Sapiens
NZ_CP024618.1	USA	Unknow
NZ_CP024659.1	USA	Bovine
NZ_CP024661.1	Bangladesh	Unknow
NZ_CP024667.1	Unknow	Unknow
NZ_CP024717.1	China	Bos Mutus
NZ_CP024720.1	China	Bos Mutus
NZ_CP024801.1	Denmark	Homo Sapiens
NZ_CP024815.1	South Korea	Homo Sapiens
NZ_CP024821.1	South Korea	Homo Sapiens
NZ_CP024826.1	South Korea	Homo Sapiens
NZ_CP024830.1	South Korea	Homo Sapiens
NZ_CP024851.1	Unknow	Unknow
NZ_CP024855.1	Unknow	Unknow
NZ_CP024859.1	Unknow	Unknow
NZ_CP024862.1	Unknow	Unknow
NZ_CP024886.1	Unknow	Unknow
NZ_CP024992.1	Germany	Homo Sapiens
NZ_CP024997.2	China	Unknow
NZ_CP025036.2	China	Unknow
NZ_CP025048.1	China	Chicken
NZ_CP025251.1	Brazil	Homo Sapiens
NZ_CP025268.1	USA	Homo Sapiens
NZ_CP025318.1	South Korea	Unknow
NZ_CP025328.1	China	Duck
NZ_CP025401.1	Qatar	Homo Sapiens
NZ_CP025520.1	France	Unknow
NZ_CP025573.1	Sweden	Homo Sapiens
NZ_CP025627.1	China	Homo Sapiens
NZ_CP025703.1	Brazil	Homo Sapiens
NZ_CP025707.1	USA	Homo Sapiens
NZ_CP025739.1	India	Homo Sapiens
NZ_CP025747.1	Unknow	Unknow
NZ_CP025753.1	China	Unknow
NZ_CP025840.1	Mexico	Homo Sapiens
NZ_CP025842.1	Pakistan	Homo Sapiens
NZ_CP025847.1	Bangladesh	Homo Sapiens
NZ_CP025849.1	Bangladesh	Homo Sapiens
NZ_CP025851.1	India	Homo Sapiens
NZ_CP025856.1	India	Homo Sapiens
NZ_CP025859.1	India	Homo Sapiens
NZ_CP025862.1	India	Homo Sapiens
NZ_CP025865.1	India	Homo Sapiens
NZ_CP025869.1	India	Homo Sapiens
NZ_CP025881.1	India	Homo Sapiens
NZ_CP025892.1	India	Homo Sapiens
NZ_CP025903.1	Mozambique	Homo Sapiens
NZ_CP025910.1	Mali	Homo Sapiens
NZ_CP025913.1	Mali	Homo Sapiens
NZ_CP025916.1	Gambia	Homo Sapiens
NZ_CP025920.1	Gambia	Homo Sapiens
NZ_CP025950.3	China	Homo Sapiens
NZ_CP026027.1	Spain	Unknow
NZ_CP026028.1	Spain	Unknow
NZ_CP026085.1	China	Unknow
NZ_CP026199.1	USA	Homo Sapiens
NZ_CP026202.1	USA	Unknow
NZ_CP026342.1	Unknow	Unknow
NZ_CP026343.1	Unknow	Unknow
NZ_CP026344.1	Unknow	Unknow
NZ_CP026345.1	Unknow	Unknow
NZ_CP026346.1	Unknow	Unknow
NZ_CP026347.1	Unknow	Unknow
NZ_CP026348.1	Unknow	Unknow
NZ_CP026349.1	Unknow	Unknow
NZ_CP026350.1	Unknow	Unknow
NZ_CP026351.1	Unknow	Unknow
NZ_CP026352.1	Unknow	Unknow
NZ_CP026353.1	Unknow	Unknow
NZ_CP026354.1	Unknow	Unknow
NZ_CP026355.1	Unknow	Unknow
NZ_CP026356.1	Unknow	Unknow
NZ_CP026357.1	Unknow	Unknow
NZ_CP026358.1	Unknow	Unknow
NZ_CP026359.1	Unknow	Unknow
NZ_CP026360.1	Unknow	Unknow
NZ_CP026361.1	Unknow	Unknow
NZ_CP026399.1	USA	Unknow
NZ_CP026473.1	South Korea	Homo Sapiens
NZ_CP026491.1	China	Homo Sapiens
NZ_CP026580.3	China	Homo Sapiens
NZ_CP026612.1	Denmark	Unknow
NZ_CP026723.1	United Kingdom	Homo Sapiens
NZ_CP026755.1	Unknow	Unknow
NZ_CP026853.1	Slovakia	Homo Sapiens
NZ_CP026929.2	France	Bos Taurus
NZ_CP026932.2	France	Bos Taurus
NZ_CP026935.2	France	Bos Taurus
NZ_CP026939.2	France	Bos Taurus
NZ_CP027060.1	Unknow	Unknow
NZ_CP027103.1	Unknow	Dog
NZ_CP027105.1	Unknow	Dog
NZ_CP027118.1	France	Unknow
NZ_CP027126.1	Unknow	Unknow
NZ_CP027134.1	Unknow	Unknow
NZ_CP027140.1	Unknow	Unknow
NZ_CP027205.2	China	Unknow
NZ_CP027219.1	USA	Homo Sapiens
NZ_CP027221.1	USA	Homo Sapiens
NZ_CP027255.1	China	Unknow
NZ_CP027307.1	USA	Homo Sapiens
NZ_CP027310.1	USA	Homo Sapiens
NZ_CP027312.1	USA	Homo Sapiens
NZ_CP027317.1	USA	Homo Sapiens
NZ_CP027323.1	USA	Homo Sapiens
NZ_CP027325.1	USA	Homo Sapiens
NZ_CP027328.1	USA	Homo Sapiens
NZ_CP027331.1	USA	Homo Sapiens
NZ_CP027335.1	USA	Homo Sapiens
NZ_CP027338.1	USA	Homo Sapiens
NZ_CP027340.1	USA	Homo Sapiens
NZ_CP027342.1	USA	Homo Sapiens
NZ_CP027347.1	USA	Unknow
NZ_CP027351.1	USA	Unknow
NZ_CP027352.1	USA	Unknow
NZ_CP027355.1	USA	Homo Sapiens
NZ_CP027362.1	USA	Unknow
NZ_CP027363.1	USA	Unknow
NZ_CP027366.1	USA	Unknow
NZ_CP027368.1	USA	Homo Sapiens
NZ_CP027371.1	USA	Homo Sapiens
NZ_CP027373.1	Unknow	Homo Sapiens
NZ_CP027380.1	USA	Unknow
NZ_CP027387.1	USA	Homo Sapiens
NZ_CP027388.1	USA	Homo Sapiens
NZ_CP027390.1	USA	Unknow
NZ_CP027394.1	Germany	Homo Sapiens
NZ_CP027430.1	Unknow	Unknow
NZ_CP027435.1	USA	Unknow
NZ_CP027437.1	USA	Homo Sapiens
NZ_CP027440.1	USA	Homo Sapiens
NZ_CP027442.1	USA	Homo Sapiens
NZ_CP027445.1	USA	Homo Sapiens
NZ_CP027447.1	USA	Homo Sapiens
NZ_CP027449.1	USA	Homo Sapiens
NZ_CP027452.1	USA	Homo Sapiens
NZ_CP027454.1	USA	Homo Sapiens
NZ_CP027457.1	USA	Unknow
NZ_CP027459.1	USA	Unknow
NZ_CP027461.1	USA	Unknow
NZ_CP027462.1	Unknow	Unknow
NZ_CP027472.1	USA	Unknow
NZ_CP027520.1	USA	Unknow
NZ_CP027534.1	Unknow	Unknow
NZ_CP027544.1	USA	Homo Sapiens
NZ_CP027546.1	USA	Homo Sapiens
NZ_CP027548.1	USA	Homo Sapiens
NZ_CP027550.1	USA	Homo Sapiens
NZ_CP027552.1	USA	Homo Sapiens
NZ_CP027555.1	USA	Homo Sapiens
NZ_CP027572.1	USA	Unknow
NZ_CP027573.1	USA	Unknow
NZ_CP027577.1	USA	Homo Sapiens
NZ_CP027579.1	USA	Homo Sapiens
NZ_CP027582.1	USA	Homo Sapiens
NZ_CP027584.1	USA	Homo Sapiens
NZ_CP027586.1	USA	Homo Sapiens
NZ_CP027587.1	USA	Homo Sapiens
NZ_CP027591.1	USA	Homo Sapiens
NZ_CP027593.1	USA	Homo Sapiens
NZ_CP027597.1	USA	Unknow
NZ_CP027599.1	Unknow	Homo Sapiens
NZ_CP027701.1	Switzerland	Unknow
NZ_CP027766.1	USA	Homo Sapiens
NZ_CP027851.1	Mexico	Homo Sapiens
NZ_CP028110.1	USA	Unknow
NZ_CP028112.1	USA	Bos Taurus
NZ_CP028116.1	USA	Unknow
NZ_CP028117.1	USA	Unknow
NZ_CP028122.1	USA	Bos Taurus
NZ_CP028126.1	USA	Bos Taurus
NZ_CP028166.1	Denmark	Unknow
NZ_CP028192.1	Denmark	Unknow
NZ_CP028304.1	Pakistan	Homo Sapiens
NZ_CP028305.1	Pakistan	Homo Sapiens
NZ_CP028306.1	Pakistan	Homo Sapiens
NZ_CP028307.1	Pakistan	Homo Sapiens
NZ_CP028308.1	Pakistan	Homo Sapiens
NZ_CP028309.1	Pakistan	Homo Sapiens
NZ_CP028310.1	Pakistan	Homo Sapiens
NZ_CP028320.1	USA	Homo Sapiens
NZ_CP028379.1	USA	Bos Taurus
NZ_CP028381.1	USA	Bos Taurus
NZ_CP028429.1	USA	Bos Taurus
NZ_CP028432.1	USA	Corvus Brachyrhynchos
NZ_CP028483.1	China	Homo Sapiens
NZ_CP028578.2	China	Homo Sapiens
NZ_CP028589.2	China	Homo Sapiens
NZ_CP028590.1	Germany	Homo Sapiens
NZ_CP028592.1	Unknow	Unknow
NZ_CP028596.1	Unknow	Unknow
NZ_CP028598.1	Unknow	Unknow
NZ_CP028600.1	Unknow	Unknow
NZ_CP028603.1	Unknow	Unknow
NZ_CP028607.1	Unknow	Unknow
NZ_CP028609.1	Unknow	Unknow
NZ_CP028614.1	Unknow	Unknow
NZ_CP028617.1	Unknow	Unknow
NZ_CP028620.1	Unknow	Unknow
NZ_CP028623.1	Unknow	Unknow
NZ_CP028626.1	Unknow	Unknow
NZ_CP028629.1	Unknow	Unknow
NZ_CP028632.1	Unknow	Unknow
NZ_CP028635.1	Unknow	Unknow
NZ_CP028638.1	Unknow	Unknow
NZ_CP028641.1	Unknow	Unknow
NZ_CP028644.1	Unknow	Unknow
NZ_CP028647.1	Unknow	Unknow
NZ_CP028650.1	Unknow	Unknow
NZ_CP028652.1	Unknow	Unknow
NZ_CP028654.1	Unknow	Unknow
NZ_CP028656.1	Unknow	Unknow
NZ_CP028659.1	Unknow	Unknow
NZ_CP028662.1	Unknow	Unknow
NZ_CP028665.1	Unknow	Unknow
NZ_CP028668.1	Unknow	Unknow
NZ_CP028671.1	Unknow	Unknow
NZ_CP028674.1	Unknow	Unknow
NZ_CP028677.1	Unknow	Unknow
NZ_CP028680.1	Unknow	Unknow
NZ_CP028683.1	Unknow	Unknow
NZ_CP028685.1	Unknow	Unknow
NZ_CP028687.1	Unknow	Unknow
NZ_CP028690.1	Unknow	Unknow
NZ_CP028693.1	Unknow	Unknow
NZ_CP028695.1	Unknow	Unknow
NZ_CP028698.1	Unknow	Unknow
NZ_CP028700.1	Unknow	Unknow
NZ_CP028702.1	Unknow	Unknow
NZ_CP028703.1	Unknow	Unknow
NZ_CP028714.1	Unknow	Mouse
NZ_CP028732.1	Mexico	Homo Sapiens
NZ_CP028733.1	Mexico	Homo Sapiens
NZ_CP028734.1	Australia	Antechinus Swainsonii
NZ_CP028735.1	Australia	Antechinus Bellus
NZ_CP028737.1	Australia	Zyzomys Argurus
NZ_CP028738.1	Australia	Petrogale Lateralis
NZ_CP028739.1	Australia	Pseudomys Apodemoides
NZ_CP028740.1	Australia	Rattus Lutreolus
NZ_CP028741.1	Australia	Dasyurus Maculatus
NZ_CP028742.1	Australia	Perameles Nasuta
NZ_CP028743.1	Australia	Phascolarctos Cinereus
NZ_CP028744.1	Australia	Rattus Fuscipes
NZ_CP028745.1	Unknow	Papio Cynocephalus
NZ_CP028746.1	Venezuela	Hydrochoerus Hydrochaeris
NZ_CP028747.1	Australia	Tachyglossus Aculeatus
NZ_CP028748.1	Venezuela	Tapirus Terrestris
NZ_CP028749.1	Australia	Lagorchestes Hirsutus
NZ_CP028750.1	Mexico	Monkey
NZ_CP028751.1	Mexico	Armadillo
NZ_CP028752.1	Venezuela	Capybara
NZ_CP028753.1	Australia	Possum
NZ_CP028754.1	Mexico	Opossum
NZ_CP028755.1	Mexico	Mexican Long-Nosed Bat
NZ_CP028756.1	Mexico	Vampire Bat
NZ_CP028757.1	Mexico	Otter
NZ_CP028758.1	Mexico	Otter
NZ_CP028759.1	Mexico	Otter
NZ_CP028760.1	Mexico	Virginia Opossum
NZ_CP028761.1	Mexico	Sheep
NZ_CP028762.1	USA	Sheep
NZ_CP028763.1	USA	Giraffe
NZ_CP028764.1	Mexico	Wood-Wren
NZ_CP028766.1	Mexico	Mice
NZ_CP028767.1	USA	Orangutan
NZ_CP028768.1	Costa Rica	Mantled Howler Monkey
NZ_CP028769.1	Unknow	Swine
NZ_CP028770.1	Australia	Possum
NZ_CP028771.1	Australia	Lesser Long-Eared Bat
NZ_CP028772.1	Australia	Platypus
NZ_CP029057.1	South Korea	Unknow
NZ_CP029108.1	Unknow	Unknow
NZ_CP029111.1	Unknow	Unknow
NZ_CP029115.1	Unknow	Unknow
NZ_CP029122.1	Unknow	Unknow
NZ_CP029164.1	China	Unknow
NZ_CP029180.1	China	Homo Sapiens
NZ_CP029212.1	China	Homo Sapiens
NZ_CP029238.1	USA	Homo Sapiens
NZ_CP029239.1	USA	Homo Sapiens
NZ_CP029240.1	USA	Homo Sapiens
NZ_CP029242.1	China	Unknow
NZ_CP029327.1	Australia	Notomys
NZ_CP029328.1	Australia	Short-Beaked Echidna
NZ_CP029369.1	China	Sewage
NZ_CP029371.1	Germany	Unknow
NZ_CP029420.1	China	Unknow
NZ_CP029492.1	China	Homo Sapiens
NZ_CP029574.1	Sweden	Homo Sapiens
NZ_CP029576.1	Sweden	Homo Sapiens
NZ_CP029579.1	Sweden	Homo Sapiens
NZ_CP029630.1	Ghana	Homo Sapiens
NZ_CP029687.1	Unknow	Unknow
NZ_CP029692.1	USA	Homo Sapiens
NZ_CP029741.1	Unknow	Unknow
NZ_CP029747.1	USA	Homo Sapiens
NZ_CP029973.1	Switzerland	Dog
NZ_CP029981.1	USA	Unknow
NZ_CP030111.1	USA	Homo Sapiens
NZ_CP030281.1	China	Unknow
NZ_CP030331.1	Unknow	Unknow
NZ_CP030337.1	Unknow	Unknow
NZ_CP030767.1	USA	Unknow
NZ_CP030768.1	USA	Unknow
NZ_CP030919.1	Slovakia	Homo Sapiens
NZ_CP030939.1	China	Giant Panda
NZ_CP031105.1	China	Giant Panda
NZ_CP031134.1	United Kingdom	Unknow
NZ_CP031214.1	USA	Homo Sapiens
NZ_CP031215.1	United Kingdom	Homo Sapiens
NZ_CP031231.1	United Kingdom	Homo Sapiens
NZ_CP031256.1	Unknow	Homo Sapiens
NZ_CP031293.1	Viet Nam	Homo Sapiens
NZ_CP031321.1	United Kingdom	Homo Sapiens
NZ_CP031341.1	USA	Unknow
NZ_CP031343.1	USA	Bovine
NZ_CP031345.1	USA	Unknow
NZ_CP031347.1	USA	Bovine
NZ_CP031349.1	USA	Bovine
NZ_CP031355.1	USA	Unknow
NZ_CP031546.1	China	Swine
NZ_CP031609.1	Unknow	Homo Sapiens
NZ_CP031653.1	United Kingdom	Dog
NZ_CP031706.1	USA	Bovine
NZ_CP031833.1	China	Homo Sapiens
NZ_CP031892.1	Canada	Bovine
NZ_CP031898.1	Canada	Homo Sapiens
NZ_CP031902.1	Germany	Homo Sapiens
NZ_CP031906.1	Germany	Homo Sapiens
NZ_CP031908.1	Canada	Homo Sapiens
NZ_CP031910.1	Canada	Homo Sapiens
NZ_CP031912.1	Canada	Homo Sapiens
NZ_CP031913.1	Canada	Homo Sapiens
NZ_CP031916.1	Canada	Homo Sapiens
NZ_CP031919.1	Canada	Homo Sapiens
NZ_CP031922.1	Canada	Homo Sapiens
NZ_CP032066.1	China	Avian
NZ_CP032073.1	China	Avian
NZ_CP032078.1	China	Avian
NZ_CP032085.1	China	Homo Sapiens
NZ_CP032145.1	Turkey	Larus Michahellis
NZ_CP032201.1	Unknow	Unknow
NZ_CP032204.1	Unknow	Unknow
NZ_CP032237.1	China	Chicken
NZ_CP032261.1	Unknow	Unknow
NZ_CP032265.1	Unknow	Unknow
NZ_CP032426.1	China	Homo Sapiens
NZ_CP032515.1	Mexico	Homo Sapiens
NZ_CP032667.1	USA	Unknow
NZ_CP032679.1	Brazil	Unknow
NZ_CP032789.1	New Zealand	Homo Sapiens
NZ_CP032791.1	New Zealand	Homo Sapiens
NZ_CP032793.1	Austria	Unknow
NZ_CP032795.1	New Zealand	Unknow
NZ_CP032797.1	New Zealand	Unknow
NZ_CP032801.1	New Zealand	Unknow
NZ_CP032803.1	New Zealand	Unknow
NZ_CP032805.1	New Zealand	Unknow
NZ_CP032808.1	New Zealand	Unknow
NZ_CP032811.1	New Zealand	Unknow
NZ_CP032879.1	China	Homo Sapiens
NZ_CP032892.1	China	Homo Sapiens
NZ_CP032936.1	New Zealand	Homo Sapiens
NZ_CP032986.1	China	Egret
NZ_CP032989.1	China	Unknow
NZ_CP032992.1	China	Unknow
NZ_CP033092.2	Unknow	Unknow
NZ_CP033096.1	China	Unknow
NZ_CP033158.1	India	Unknow
NZ_CP033250.1	China	Chicken
NZ_CP033378.1	China	Unknow
NZ_CP033401.1	China	Homo Sapiens
NZ_CP033605.1	Turkey	Unknow
NZ_CP033635.1	China	Unknow
NZ_CP033762.1	Unknow	Homo Sapiens
NZ_CP033850.1	Unknow	Homo Sapiens
NZ_CP033884.1	Norway	Homo Sapiens
NZ_CP034106.1	China	Duck
NZ_CP034384.1	USA	Unknow
NZ_CP034389.1	Bangladesh	Homo Sapiens
NZ_CP034399.1	Thailand	Homo Sapiens
NZ_CP034404.1	Thailand	Homo Sapiens
NZ_CP034426.1	Singapore	Unknow
NZ_CP034428.1	Singapore	Unknow
NZ_CP034589.1	China	Unknow
NZ_CP034595.1	China	Unknow
NZ_CP034658.1	Unknow	Unknow
NZ_CP034727.1	China	Unknow
NZ_CP034734.1	China	Unknow
NZ_CP034738.1	China	Unknow
NZ_CP034745.1	China	Unknow
NZ_CP034787.1	China	Unknow
NZ_CP034792.1	USA	Unknow
NZ_CP034794.1	Unknow	Unknow
NZ_CP034797.1	Unknow	Unknow
NZ_CP034799.1	USA	Unknow
NZ_CP034801.1	USA	Unknow
NZ_CP034803.1	USA	Unknow
NZ_CP034806.1	USA	Unknow
NZ_CP034808.1	USA	Unknow
NZ_CP034843.1	China	Unknow
NZ_CP034958.1	China	Homo Sapiens
NZ_CP034966.1	China	Homo Sapiens
NZ_CP035123.1	China	Homo Sapiens
NZ_CP035312.1	China	Swine
NZ_CP035317.1	Greece	Homo Sapiens
NZ_CP035318.1	Greece	Homo Sapiens
NZ_CP035320.1	Brazil	Homo Sapiens
NZ_CP035321.1	Brazil	Homo Sapiens
NZ_CP035322.1	Brazil	Homo Sapiens
NZ_CP035325.1	Brazil	Homo Sapiens
NZ_CP035330.1	Brazil	Homo Sapiens
NZ_CP035331.1	Brazil	Homo Sapiens
NZ_CP035339.1	Brazil	Homo Sapiens
NZ_CP035350.1	Brazil	Homo Sapiens
NZ_CP035354.1	Brazil	Homo Sapiens
NZ_CP035360.1	Brazil	Homo Sapiens
NZ_CP035366.1	USA	Unknow
NZ_CP035377.1	Brazil	Homo Sapiens
NZ_CP035476.1	USA	Homo Sapiens
NZ_CP035477.1	USA	Homo Sapiens
NZ_CP035486.1	USA	Unknow
NZ_CP035498.1	Germany	Homo Sapiens
NZ_CP035516.1	USA	Homo Sapiens
NZ_CP035545.1	USA	Unknow
NZ_CP035720.1	USA	Homo Sapiens
NZ_CP035751.1	Unknow	Unknow
NZ_CP035767.1	USA	Bovine
NZ_CP035768.1	USA	Bovine
NZ_CP035770.1	USA	Bovine
NZ_CP035772.1	USA	Unknow
NZ_CP035812.1	Unknow	Homo Sapiens
NZ_CP035817.1	South Africa	Homo Sapiens
NZ_CP035819.1	Egypt	Homo Sapiens
NZ_CP035822.1	Saudi Arabia	Homo Sapiens
NZ_CP035826.1	Saudi Arabia	Homo Sapiens
NZ_CP035832.1	Bangladesh	Homo Sapiens
NZ_CP035836.1	Egypt	Homo Sapiens
NZ_CP035841.1	Guinea-Bissau	Homo Sapiens
NZ_CP035846.1	Guinea-Bissau	Homo Sapiens
NZ_CP035850.1	Unknow	Homo Sapiens
NZ_CP035855.1	Unknow	Unknow
NZ_CP035860.1	Mexico	Homo Sapiens
NZ_CP035865.1	Chile	Homo Sapiens
NZ_CP035870.1	Unknow	Homo Sapiens
NZ_CP035874.1	Viet Nam	Homo Sapiens
NZ_CP035879.1	Saudi Arabia	Homo Sapiens
NZ_CP035882.1	Egypt	Homo Sapiens
NZ_CP035884.1	Turkey	Homo Sapiens
NZ_CP035944.1	Switzerland	Dog
NZ_CP036177.1	China	Homo Sapiens
NZ_CP036202.1	China	Homo Sapiens
NZ_CP036245.1	Australia	Homo Sapiens
NZ_CP037449.1	Unknow	Unknow
NZ_CP037857.2	USA	Homo Sapiens
NZ_CP037903.1	China	Swine
NZ_CP037910.1	China	Swine
NZ_CP037941.1	USA	Unknow
NZ_CP037943.1	Argentina	Homo Sapiens
NZ_CP037945.1	USA	Homo Sapiens
NZ_CP038138.1	China	Swine
NZ_CP038180.1	Tanzania	Homo Sapiens
NZ_CP038282.1	USA	Unknow
NZ_CP038284.1	USA	Bovine
NZ_CP038287.1	USA	Bovine
NZ_CP038290.1	USA	Bovine
NZ_CP038292.1	USA	Bovine
NZ_CP038295.1	USA	Homo Sapiens
NZ_CP038300.1	USA	Bovine
NZ_CP038302.1	USA	Bovine
NZ_CP038305.1	USA	Bovine
NZ_CP038309.1	USA	Bovine
NZ_CP038313.1	Japan	Homo Sapiens
NZ_CP038316.1	USA	Bovine
NZ_CP038319.1	USA	Bovine
NZ_CP038321.1	USA	Bovine
NZ_CP038324.1	USA	Bovine
NZ_CP038328.1	USA	Bovine
NZ_CP038333.1	USA	Bovine
NZ_CP038336.1	USA	Deer
NZ_CP038339.1	USA	Homo Sapiens
NZ_CP038342.1	USA	Homo Sapiens
NZ_CP038344.1	USA	Bovine
NZ_CP038346.1	USA	Unknow
NZ_CP038349.1	USA	Unknow
NZ_CP038351.1	USA	Unknow
NZ_CP038353.1	USA	Unknow
NZ_CP038355.1	USA	Homo Sapiens
NZ_CP038357.1	USA	Unknow
NZ_CP038360.1	USA	Unknow
NZ_CP038363.1	USA	Unknow
NZ_CP038366.1	USA	Unknow
NZ_CP038369.1	USA	Unknow
NZ_CP038372.1	USA	Unknow
NZ_CP038374.1	USA	Unknow
NZ_CP038376.1	USA	Unknow
NZ_CP038380.1	Unknow	Homo Sapiens
NZ_CP038383.1	Iran	Homo Sapiens
NZ_CP038386.1	Sri Lanka	Homo Sapiens
NZ_CP038389.1	USA	Homo Sapiens
NZ_CP038394.1	USA	Homo Sapiens
NZ_CP038398.1	Denmark	Homo Sapiens
NZ_CP038402.1	USA	Bovine
NZ_CP038405.1	USA	Homo Sapiens
NZ_CP038408.1	USA	Homo Sapiens
NZ_CP038412.1	Germany	Homo Sapiens
NZ_CP038414.1	USA	Bovine
NZ_CP038416.1	USA	Bovine
NZ_CP038419.1	USA	Bovine
NZ_CP038421.1	USA	Bovine
NZ_CP038423.1	USA	Bovine
NZ_CP038425.1	USA	Bovine
NZ_CP038428.1	USA	Bovine
NZ_CP038453.1	Japan	Homo Sapiens
NZ_CP038494.1	Japan	Homo Sapiens
NZ_CP038496.1	Japan	Homo Sapiens
NZ_CP038505.1	Colombia	Homo Sapiens
NZ_CP038791.1	Switzerland	Bovine
NZ_CP038857.1	United Kingdom	Swine
NZ_CP038859.1	Bangladesh	Homo Sapiens
NZ_CP039298.1	United Kingdom	Swine
NZ_CP039403.1	Unknow	Homo Sapiens
NZ_CP039404.1	Unknow	Homo Sapiens
NZ_CP039834.1	USA	Unknow
NZ_CP039837.1	Unknow	Unknow
NZ_CP040067.1	USA	Larus Sp.
NZ_CP040090.1	China	Migratory Bird
NZ_CP040107.1	USA	Unknow
NZ_CP040263.1	Norway	Bivalve Mollusk
NZ_CP040269.1	Norway	Bivalve Mollusk
NZ_CP040305.1	USA	Unknow
NZ_CP040307.1	USA	Unknow
NZ_CP040309.1	USA	Unknow
NZ_CP040311.1	Unknow	Unknow
NZ_CP040313.1	USA	Unknow
NZ_CP040314.1	Malaysia	Unknow
NZ_CP040316.1	France	Unknow
NZ_CP040390.1	USA	Larus Sp.
NZ_CP040397.1	India	Homo Sapiens
NZ_CP040456.1	China	Homo Sapiens
NZ_CP040570.1	USA	Homo Sapiens
NZ_CP040572.1	Unknow	Homo Sapiens
NZ_CP040643.1	Unknow	Unknow
NZ_CP040663.1	China	Chicken
NZ_CP040664.1	China	Chicken
NZ_CP040667.1	Unknow	Homo Sapiens
NZ_CP040886.1	Norway	Homo Sapiens
NZ_CP040919.1	India	Homo Sapiens
NZ_CP040927.1	China	Bovine
NZ_CP041002.1	USA	Nist Mixed Microbial Rm Strain
NZ_CP041031.1	Portugal	Canis Lupus Familiaris
NZ_CP041110.1	Thailand	Swine
NZ_CP041284.1	China	Bovine
NZ_CP041300.1	Canada	Homo Sapiens
NZ_CP041302.1	Canada	Homo Sapiens
NZ_CP041304.1	Canada	Homo Sapiens
NZ_CP041337.1	Sweden	Homo Sapiens
NZ_CP041359.1	Japan	Unknow
NZ_CP041392.1	USA	Canis Lupus Familiaris
NZ_CP041411.1	China	Unknow
NZ_CP041425.1	China	Unknow
NZ_CP041429.1	China	Unknow
NZ_CP041431.1	China	Unknow
NZ_CP041433.1	China	Unknow
NZ_CP041435.1	China	Unknow
NZ_CP041437.1	China	Unknow
NZ_CP041442.1	China	Unknow
NZ_CP041448.1	China	Unknow
NZ_CP041452.1	China	Unknow
NZ_CP041520.1	USA	Homo Sapiens
NZ_CP041522.1	USA	Homo Sapiens
NZ_CP041526.1	USA	Homo Sapiens
NZ_CP041529.1	USA	Homo Sapiens
NZ_CP041532.1	USA	Homo Sapiens
NZ_CP041535.1	USA	Homo Sapiens
NZ_CP041538.1	USA	Homo Sapiens
NZ_CP041541.1	USA	Homo Sapiens
NZ_CP041544.1	USA	Homo Sapiens
NZ_CP041546.1	USA	Homo Sapiens
NZ_CP041550.1	USA	Homo Sapiens
NZ_CP041556.1	USA	Homo Sapiens
NZ_CP041559.1	USA	Homo Sapiens
NZ_CP041563.1	USA	Homo Sapiens
NZ_CP041572.1	USA	Homo Sapiens
NZ_CP041578.1	USA	Homo Sapiens
NZ_CP041581.1	USA	Homo Sapiens
NZ_CP041623.1	USA	Homo Sapiens
NZ_CP041627.1	Bangladesh	Homo Sapiens
NZ_CP041628.1	China	Swine
NZ_CP041678.1	Switzerland	Homo Sapiens
NZ_CP041919.1	China	Homo Sapiens
NZ_CP041955.1	USA	Homo Sapiens
NZ_CP041996.1	Unknow	Homo Sapiens
NZ_CP042246.1	China	Swine
NZ_CP042250.1	China	Dairy Cow
NZ_CP042298.1	USA	Crow
NZ_CP042336.1	China	Homo Sapiens
NZ_CP042350.1	USA	Crow
NZ_CP042470.1	Algeria	Gallus Gallus Domesticus
NZ_CP042585.1	China	Unknow
NZ_CP042588.1	Cuba	Swine
NZ_CP042843.1	USA	Unknow
NZ_CP042844.1	USA	Unknow
NZ_CP042845.1	USA	Unknow
NZ_CP042846.1	USA	Unknow
NZ_CP042865.1	Unknow	Unknow
NZ_CP042867.1	Unknow	Unknow
NZ_CP042878.1	Norway	Unknow
NZ_CP042892.1	Norway	Unknow
NZ_CP042893.1	Egypt	Unknow
NZ_CP042896.1	Egypt	Unknow
NZ_CP042899.1	Egypt	Unknow
NZ_CP042901.1	Egypt	Unknow
NZ_CP042903.1	Egypt	Unknow
NZ_CP042934.2	Switzerland	Homo Sapiens
NZ_CP042969.1	Egypt	Unknow
NZ_CP042973.1	Egypt	Unknow
NZ_CP043033.1	China	Homo Sapiens
NZ_CP043181.1	Unknow	Unknow
NZ_CP043183.1	Unknow	Unknow
NZ_CP043187.1	Unknow	Unknow
NZ_CP043189.1	Unknow	Unknow
NZ_CP043191.1	Unknow	Unknow
NZ_CP043193.1	Unknow	Unknow
NZ_CP043195.1	Unknow	Unknow
NZ_CP043199.1	Unknow	Unknow
NZ_CP043201.1	Unknow	Unknow
NZ_CP043203.1	Unknow	Unknow
NZ_CP043217.1	Unknow	Unknow
NZ_CP043227.1	Switzerland	Homo Sapiens
NZ_CP043274.1	China	Homo Sapiens
NZ_CP043279.1	China	Homo Sapiens
NZ_CP043284.1	China	Homo Sapiens
NZ_CP043295.1	China	Homo Sapiens
NZ_CP043334.1	China	Homo Sapiens
NZ_CP043406.1	Norway	Unknow
NZ_CP043414.1	France	Bovine
NZ_CP043478.1	China	Unknow
NZ_CP043486.1	USA	Unknow
NZ_CP043539.1	United Arab Emirates	Camel
NZ_CP043541.1	South Korea	Bovine
NZ_CP043542.1	Australia	Swine
NZ_CP043821.1	USA	Feral Pig
NZ_CP043825.1	USA	Bovine
NZ_CP043852.1	Unknow	Unknow
NZ_CP043942.1	Switzerland	Dog
NZ_CP043946.1	Switzerland	Dog
NZ_CP043950.1	China	Chicken
NZ_CP044140.1	Unknow	Unknow
NZ_CP044143.1	Unknow	Unknow
NZ_CP044145.1	Unknow	Unknow
NZ_CP044148.1	Unknow	Unknow
NZ_CP044311.1	USA	Unknow
NZ_CP044312.1	USA	Unknow
NZ_CP044313.1	USA	Unknow
NZ_CP044314.1	USA	Unknow
NZ_CP044315.1	USA	Homo Sapiens
NZ_CP044403.1	Norway	Unknow
NZ_CP044410.1	Brazil	Coffea Arabica
NZ_CP045190.1	China	Unknow
NZ_CP045206.1	China	Duck
NZ_CP045209.1	USA	Unknow
NZ_CP045213.1	Australia	Homo Sapiens
NZ_CP045277.1	Lebanon	Homo Sapiens
NZ_CP045457.1	Unknow	Unknow
NZ_CP045712.1	Norway	Homo Sapiens
NZ_CP045741.1	Unknow	Unknow
NZ_CP045827.1	Australia	Homo Sapiens
NZ_CP045863.1	USA	Homo Sapiens
NZ_CP045975.1	Australia	Homo Sapiens
NZ_CP045977.1	USA	Unknow
NZ_CP046000.1	China	Swine
NZ_CP046003.1	China	Swine
NZ_CP046006.1	China	Swine
NZ_CP046009.1	China	Swine
NZ_CP046025.1	Unknow	Unknow
NZ_CP046259.1	China	Homo Sapiens
NZ_CP046396.1	Netherlands	Homo Sapiens
NZ_CP046416.1	China	Swine
NZ_CP046527.1	USA	Unknow
NZ_CP046539.1	Norway	Homo Sapiens
NZ_CP046716.1	China	Pet Dog
NZ_CP047002.1	China	Chicken
NZ_CP047010.1	China	Swine
NZ_CP047074.1	Unknow	Unknow
NZ_CP047075.1	Unknow	Unknow
NZ_CP047076.1	Unknow	Unknow
NZ_CP047077.1	Unknow	Unknow
NZ_CP047078.1	Unknow	Unknow
NZ_CP047079.1	Unknow	Unknow
NZ_CP047127.1	Unknow	Unknow
NZ_CP047231.1	USA	Unknow
NZ_CP047277.1	Canada	Homo Sapiens
NZ_CP047378.1	China	Swine
NZ_CP047405.1	India	Homo Sapiens
NZ_CP047455.1	China	Unknow
NZ_CP047461.1	China	Unknow
NZ_CP047571.1	Singapore	Homo Sapiens
NZ_CP047576.1	Singapore	Homo Sapiens
NZ_CP047594.1	China	Unknow
NZ_CP047600.1	Norway	Homo Sapiens
NZ_CP047658.1	China	Unknow
NZ_CP047662.1	China	Unknow
NZ_CP047665.1	China	Unknow
NZ_CP047710.1	Canada	Unknow
NZ_CP047876.1	China	Unknow
NZ_CP048010.1	Spain	Homo Sapiens
NZ_CP048025.1	China	Homo Sapiens
NZ_CP048107.1	China	Homo Sapiens
NZ_CP048310.1	Switzerland	Unknow
NZ_CP048322.1	Switzerland	Unknow
NZ_CP048326.1	Switzerland	Unknow
NZ_CP048330.1	Switzerland	Unknow
NZ_CP048337.1	Switzerland	Unknow
NZ_CP048344.1	Switzerland	Unknow
NZ_CP048359.1	Switzerland	Unknow
NZ_CP048367.1	Switzerland	Unknow
NZ_CP048371.1	Switzerland	Unknow
NZ_CP048376.1	Switzerland	Unknow
NZ_CP048439.1	Unknow	Unknow
NZ_CP048603.1	Gambia	Chlorocebus Sabaeus
NZ_CP048604.1	Gambia	Papio Papio
NZ_CP048605.1	Gambia	Papio Papio
NZ_CP048609.1	China: Hong Kong	Unknow
NZ_CP048647.1	Germany	Unknow
NZ_CP048821.1	China	Homo Sapiens
NZ_CP048915.1	Egypt	Homo Sapiens
NZ_CP048920.1	USA	Homo Sapiens
NZ_CP048934.1	United Kingdom	Homo Sapiens
NZ_CP049050.1	South Korea	Dog
NZ_CP049077.2	USA	Homo Sapiens
NZ_CP049081.1	USA	Homo Sapiens
NZ_CP049085.2	USA	Homo Sapiens
NZ_CP049086.1	South Korea	Swine
NZ_CP049101.1	China	Homo Sapiens
NZ_CP049118.1	China	Homo Sapiens
NZ_CP049196.1	South Korea	Dog
NZ_CP049197.1	South Korea	Dog
NZ_CP049198.1	South Korea	Homo Sapiens
NZ_CP049201.1	Gambia	Papio Papio
NZ_CP049204.1	Gambia	Papio Papio
NZ_CP049299.1	South Korea	Unknow
NZ_CP049343.1	USA	Homo Sapiens
NZ_CP049348.1	China	Chicken
NZ_CP049353.1	China	Pet Dog
NZ_CP049839.1	Mexico	Homo Sapiens
NZ_CP049852.1	Mexico	Homo Sapiens
NZ_CP049936.1	China	Unknow
NZ_CP049967.1	New Zealand	Homo Sapiens
NZ_CP049979.1	Australia	Threskiornis Spinicollis
NZ_CP050031.1	China	Broiler Chicken
NZ_CP050036.1	China	Broiler Chicken
NZ_CP050040.1	China	Broiler Chicken
NZ_CP050044.1	China	Broiler Chicken
NZ_CP050047.1	China	Broiler Chicken
NZ_CP050173.1	China	Swine
NZ_CP050196.1	Bangladesh	Homo Sapiens
NZ_CP050197.1	Bangladesh	Homo Sapiens
NZ_CP050198.1	Bangladesh	Unknow
NZ_CP050199.1	Bangladesh	Homo Sapiens
NZ_CP050200.1	Bangladesh	Homo Sapiens
NZ_CP050201.1	Bangladesh	Unknow
NZ_CP050202.1	Bangladesh	Homo Sapiens
NZ_CP050203.1	Bangladesh	Homo Sapiens
NZ_CP050205.1	Bangladesh	Homo Sapiens
NZ_CP050208.1	Bangladesh	Homo Sapiens
NZ_CP050209.1	Bangladesh	Homo Sapiens
NZ_CP050210.1	Bangladesh	Unknow
NZ_CP050212.1	Bangladesh	Homo Sapiens
NZ_CP050213.1	Bangladesh	Unknow
NZ_CP050219.1	Bangladesh	Unknow
NZ_CP050289.1	South Korea	Dog
NZ_CP050382.1	Czech Republic	Homo Sapiens
NZ_CP050498.1	USA	Bovine
NZ_CP050646.1	Gambia	Papio Papio
NZ_CP050862.1	Australia	Homo Sapiens
NZ_CP050865.1	Australia	Homo Sapiens
NZ_CP050998.1	USA	Unknow
NZ_CP051001.1	USA	Unknow
NZ_CP051158.1	Unknow	Unknow
NZ_CP051219.1	China	Swine
NZ_CP051222.1	China	Swine
NZ_CP051263.1	USA	Unknow
NZ_CP051609.1	United Kingdom	Swine
NZ_CP051615.1	United Kingdom	Swine
NZ_CP051659.1	Mexico	Homo Sapiens
NZ_CP051663.1	Mexico	Homo Sapiens
NZ_CP051688.1	USA	Homo Sapiens
NZ_CP051694.1	USA	Homo Sapiens
NZ_CP051698.1	USA	Homo Sapiens
NZ_CP051700.1	USA	Homo Sapiens
NZ_CP051706.1	USA	Homo Sapiens
NZ_CP051711.1	USA	Homo Sapiens
NZ_CP051714.1	USA	Homo Sapiens
NZ_CP051716.1	USA	Homo Sapiens
NZ_CP051719.1	USA	Homo Sapiens
NZ_CP051725.1	USA	Homo Sapiens
NZ_CP051727.1	USA	Homo Sapiens
NZ_CP051733.1	USA	Homo Sapiens
NZ_CP051735.1	USA	Homo Sapiens
NZ_CP051738.1	USA	Homo Sapiens
NZ_CP051744.1	USA	Homo Sapiens
NZ_CP051751.1	USA	Homo Sapiens
NZ_CP051753.1	USA	Homo Sapiens
NZ_CP051765.1	USA	Homo Sapiens
NZ_CP051849.1	USA	Homo Sapiens
NZ_CP052877.1	China	Chicken
NZ_CP053079.1	Greece	Homo Sapiens
NZ_CP053080.1	China	Chicken
NZ_CP053211.1	China	Dog
NZ_CP053231.1	USA	Homo Sapiens
NZ_CP053234.1	USA	Homo Sapiens
NZ_CP053245.1	USA	Homo Sapiens
NZ_CP053247.1	USA	Homo Sapiens
NZ_CP053251.2	USA	Homo Sapiens
NZ_CP053258.1	Gambia	Guinea Fowl
NZ_CP053259.1	Gambia	Guinea Fowl
NZ_CP053281.1	USA	Homo Sapiens
NZ_CP053284.1	USA	Homo Sapiens
NZ_CP053296.1	Germany	Homo Sapiens
NZ_CP053592.1	USA	Unknow
NZ_CP053594.1	USA	Unknow
NZ_CP053597.1	USA	Unknow
NZ_CP053599.1	USA	Unknow
NZ_CP053600.1	USA	Unknow
NZ_CP053601.1	USA	Unknow
NZ_CP053602.1	USA	Unknow
NZ_CP053603.1	USA	Unknow
NZ_CP053605.1	USA	Unknow
NZ_CP053607.1	USA	Unknow
NZ_CP053720.1	China	Swine
NZ_CP053723.1	China	Swine
NZ_CP053730.1	China	Swine
NZ_CP053731.1	China	Swine
NZ_CP053736.1	China	Swine
NZ_CP053785.1	Portugal	Bird Of Prey
NZ_CP053787.1	Portugal	Wild Boar
NZ_CP053851.1	Australia	Chroicocephalus Novaehollandiae
NZ_CP053852.1	Australia	Chroicocephalus Novaehollandiae
NZ_CP053855.1	China	Duck
NZ_CP054161.1	Sweden	Homo Sapiens
NZ_CP054169.1	Sweden	Homo Sapiens
NZ_CP054191.1	China	Fish
NZ_CP054214.1	USA	Homo Sapiens
NZ_CP054219.1	USA	Homo Sapiens
NZ_CP054224.1	USA	Homo Sapiens
NZ_CP054227.1	USA	Homo Sapiens
NZ_CP054230.1	USA	Homo Sapiens
NZ_CP054232.1	USA	Homo Sapiens
NZ_CP054236.1	USA	Homo Sapiens
NZ_CP054282.1	USA	Homo Sapiens
NZ_CP054343.1	USA	Homo Sapiens
NZ_CP054345.1	USA	Homo Sapiens
NZ_CP054353.1	USA	Homo Sapiens
NZ_CP054363.1	USA	Homo Sapiens
NZ_CP054368.1	USA	Homo Sapiens
NZ_CP054371.1	USA	Homo Sapiens
NZ_CP054372.1	USA	Homo Sapiens
NZ_CP054388.1	Paraguay	Gallus Gallus Domesticus
NZ_CP054407.1	USA	Homo Sapiens
NZ_CP054556.1	China	Chicken
NZ_CP054662.1	Portugal	Mus Musculus
NZ_CP054665.1	Portugal	Mus Musculus
NZ_CP054940.1	India	Homo Sapiens
NZ_CP054965.1	China: Hong Kong	Unknow
NZ_CP055019.1	China: Hong Kong	Unknow
NZ_CP055022.1	China: Hong Kong	Unknow
NZ_CP055048.1	China: Hong Kong	Unknow
NZ_CP055251.1	China	Chicken
NZ_CP055256.1	China	Chicken
NZ_CP055259.1	China	Chicken
NZ_CP056036.1	China	Meat Duck
NZ_CP056073.1	China	Meat Duck
NZ_CP056077.1	USA	Gallus Gallus
NZ_CP056114.1	Germany	Homo Sapiens
NZ_CP058217.1	Germany	Homo Sapiens
NZ_CP058220.1	Sweden	Homo Sapiens
NZ_CP058222.1	USA	Homo Sapiens
NZ_CP058223.1	Italy	Homo Sapiens
NZ_CP058302.1	China	Chicken
NZ_CP058308.1	China	Giant Panda
NZ_CP058342.1	China	Homo Sapiens
NZ_CP058355.1	China	Giant Panda
NZ_CP058571.1	Australia	Homo Sapiens
NZ_CP058574.1	Australia	Homo Sapiens
NZ_CP058596.1	China: Taiwan	Homo Sapiens
NZ_CP058618.1	Germany	Homo Sapiens
NZ_CP058651.1	China	Unknow
NZ_CP058656.1	China	Unknow
NZ_CP058661.1	China	Homo Sapiens
NZ_CP058682.2	Germany	Unknow
NZ_CP058709.1	China	Unknow
NZ_CP058714.1	China	Unknow
NZ_CP058719.1	China	Unknow
NZ_CP058725.1	China	Unknow
NZ_CP058748.1	China: Hong Kong	Unknow
NZ_CP058874.1	China: Hong Kong	Unknow
NZ_CP058879.1	China: Hong Kong	Unknow
NZ_CP058948.1	China	Unknow
NZ_CP059003.1	China	Homo Sapiens
NZ_CP059043.1	China	Unknow
NZ_CP059119.1	Ghana	Homo Sapiens
NZ_CP059125.1	Ghana	Homo Sapiens
NZ_CP059130.1	Ghana	Homo Sapiens
NZ_CP059279.1	Italy	Unknow
NZ_CP059281.1	Italy	Unknow
NZ_CP059283.1	China	Unknow
NZ_CP059288.1	China	Homo Sapiens
NZ_CP059723.1	China	Paguma Larvata
NZ_CP059835.1	China	Swine
NZ_CP059840.2	United Kingdom	Homo Sapiens
NZ_CP059907.1	Canada	Turkey
NZ_CP059913.1	Canada	Turkey
NZ_CP059917.1	Canada	Turkey
NZ_CP059931.1	Canada	Turkey
NZ_CP059947.1	Canada	Turkey
NZ_CP059953.1	Canada	Turkey
NZ_CP060057.1	Germany	Homo Sapiens
NZ_CP060061.1	Germany	Homo Sapiens
NZ_CP060065.1	Germany	Homo Sapiens
NZ_CP060073.1	Germany	Homo Sapiens
NZ_CP060075.1	Germany	Homo Sapiens
NZ_CP060083.1	Germany	Homo Sapiens
NZ_CP060121.1	Unknow	Unknow
NZ_CP060708.1	Unknow	Unknow
NZ_CP060709.1	Unknow	Unknow
NZ_CP060867.1	China	Homo Sapiens
NZ_CP060873.1	China	Homo Sapiens
NZ_CP060880.1	China	Homo Sapiens
NZ_CP060885.1	China	Homo Sapiens
NZ_CP060892.1	China	Homo Sapiens
NZ_CP060899.1	China	Homo Sapiens
NZ_CP060902.1	China	Homo Sapiens
NZ_CP060908.1	China	Homo Sapiens
NZ_CP060914.1	China	Homo Sapiens
NZ_CP060919.1	China	Homo Sapiens
NZ_CP060924.1	China	Homo Sapiens
NZ_CP060928.1	China	Homo Sapiens
NZ_CP060933.1	China	Homo Sapiens
NZ_CP060938.1	China	Homo Sapiens
NZ_CP060946.1	China	Homo Sapiens
NZ_CP060950.1	China	Homo Sapiens
NZ_CP060953.1	China	Homo Sapiens
NZ_CP060963.1	China	Homo Sapiens
NZ_CP060969.1	China	Homo Sapiens
NZ_CP060974.1	China	Homo Sapiens
NZ_CP060979.1	China	Homo Sapiens
NZ_CP060987.1	China	Homo Sapiens
NZ_CP061101.1	Ghana	Homo Sapiens
NZ_CP061108.1	Ghana	Homo Sapiens
NZ_CP061185.1	China	Unknow
NZ_CP061206.1	Sweden	Homo Sapiens
NZ_CP061329.1	USA	Rattus Norvegicus
NZ_CP061337.1	Australia	Homo Sapiens
NZ_CP061339.1	Australia	Homo Sapiens
NZ_CP061530.1	China	Unknow
NZ_CP061749.1	USA	Ovis Aries
NZ_CP061754.1	Uruguay	Bos Taurus
NZ_CP061758.1	USA	Bos Taurus
NZ_CP061764.1	USA	Bos Taurus
NZ_CP061914.1	China: Hong Kong	Goat
NZ_CP062160.1	USA	Unknow
NZ_CP062203.1	South Korea	Swine
NZ_CP062204.1	China: Hong Kong	Bovine
NZ_CP062211.1	New Zealand	Unknow
NZ_CP062228.1	India	Homo Sapiens
NZ_CP062239.1	USA	Unknow
NZ_CP062240.1	USA	Unknow
NZ_CP062241.1	USA	Unknow
NZ_CP062242.1	USA	Unknow
NZ_CP062243.1	USA	Unknow
NZ_CP062244.1	USA	Unknow
NZ_CP062245.1	USA	Unknow
NZ_CP062246.1	USA	Unknow
NZ_CP062247.1	USA	Unknow
NZ_CP062248.1	USA	Unknow
NZ_CP062249.1	USA	Unknow
NZ_CP062250.1	USA	Unknow
NZ_CP062700.1	United Kingdom	Unknow
NZ_CP062702.1	United Kingdom	Unknow
NZ_CP062705.1	United Kingdom	Unknow
NZ_CP062708.1	United Kingdom	Unknow
NZ_CP062711.1	United Kingdom	Unknow
NZ_CP062713.1	United Kingdom	Unknow
NZ_CP062715.1	United Kingdom	Unknow
NZ_CP062717.1	United Kingdom	Unknow
NZ_CP062719.1	United Kingdom	Unknow
NZ_CP062721.1	United Kingdom	Unknow
NZ_CP062723.1	United Kingdom	Unknow
NZ_CP062725.1	United Kingdom	Homo Sapiens
NZ_CP062727.1	United Kingdom	Homo Sapiens
NZ_CP062729.1	United Kingdom	Unknow
NZ_CP062731.1	United Kingdom	Unknow
NZ_CP062733.1	United Kingdom	Unknow
NZ_CP062736.1	United Kingdom	Unknow
NZ_CP062739.1	United Kingdom	Unknow
NZ_CP062742.1	United Kingdom	Homo Sapiens
NZ_CP062744.1	United Kingdom	Unknow
NZ_CP062746.1	United Kingdom	Unknow
NZ_CP062749.1	United Kingdom	Unknow
NZ_CP062752.1	United Kingdom	Unknow
NZ_CP062755.1	United Kingdom	Unknow
NZ_CP062758.1	United Kingdom	Unknow
NZ_CP062761.1	United Kingdom	Unknow
NZ_CP062763.1	United Kingdom	Unknow
NZ_CP062766.1	United Kingdom	Unknow
NZ_CP062769.1	United Kingdom	Unknow
NZ_CP062771.1	United Kingdom	Unknow
NZ_CP062774.1	United Kingdom	Unknow
NZ_CP062778.1	United Kingdom	Unknow
NZ_CP062780.1	United Kingdom	Unknow
NZ_CP062782.1	United Kingdom	Unknow
NZ_CP062811.1	Canada	Swine
NZ_CP062815.1	Canada	Swine
NZ_CP062824.1	Canada	Swine
NZ_CP062826.1	Canada	Swine
NZ_CP062832.1	Canada	Swine
NZ_CP062838.1	Canada	Swine
NZ_CP062851.1	Canada	Swine
NZ_CP062853.1	Canada	Swine
NZ_CP062855.1	Canada	Swine
NZ_CP062863.1	Canada	Swine
NZ_CP062865.1	Canada	Swine
NZ_CP062868.1	Canada	Swine
NZ_CP062871.1	Canada	Swine
NZ_CP062876.1	Canada	Swine
NZ_CP062883.1	Canada	Swine
NZ_CP062889.1	Canada	Swine
NZ_CP062895.1	Canada	Swine
NZ_CP062901.1	Canada	Swine
NZ_CP062908.1	Canada	Swine
NZ_CP062910.1	Canada	Swine
NZ_CP062924.1	Turkey	Homo Sapiens
NZ_CP062927.1	Turkey	Homo Sapiens
NZ_CP062985.1	India	Homo Sapiens
NZ_CP063046.1	South Korea	Delphinapterus Leucas (Beluga Whale)
NZ_CP063153.1	Australia	Homo Sapiens
NZ_CP063214.1	China	Red Panda
NZ_CP063332.1	Switzerland	Homo Sapiens
NZ_CP063341.1	Switzerland	Homo Sapiens
NZ_CP063349.1	Switzerland	Homo Sapiens
NZ_CP063369.1	USA	Gallus Gallus
NZ_CP063459.1	Laos	Unknow
NZ_CP063467.1	Laos	Unknow
NZ_CP063473.1	Laos	Unknow
NZ_CP063476.1	Laos	Unknow
NZ_CP063479.1	Laos	Unknow
NZ_CP063483.1	Laos	Unknow
NZ_CP063487.1	Laos	Gallus Gallus
NZ_CP063492.1	Laos	Gallus Gallus
NZ_CP063499.1	Laos	Homo Sapiens
NZ_CP063503.1	Laos	Homo Sapiens
NZ_CP063511.1	Laos	Homo Sapiens
NZ_CP063515.1	Laos	Homo Sapiens
NZ_CP063518.1	Laos	Homo Sapiens
NZ_CP063774.1	China: Hong Kong	Unknow
NZ_CP063956.1	USA	Unknow
NZ_CP063958.1	USA	Unknow
NZ_CP063969.1	USA	Unknow
NZ_CP063970.1	USA	Unknow
NZ_CP063979.1	USA	Unknow
NZ_CP063983.1	China	Unknow
NZ_CP064103.1	China	Homo Sapiens
NZ_CP064167.1	China	Homo Sapiens
NZ_CP064677.1	Canada	Unknow
NZ_CP064678.1	Canada	Unknow
NZ_CP064679.1	Canada	Unknow
NZ_CP064680.1	Canada	Unknow
NZ_CP064681.1	Canada	Unknow
NZ_CP064682.1	Canada	Unknow
NZ_CP064683.1	Canada	Unknow
NZ_CP064825.1	India	Homo Sapiens
NZ_CP064847.1	China: Hong Kong	Unknow
NZ_CP065136.1	New Zealand	Bos Taurus
NZ_CP065152.1	USA	Unknow
NZ_CP065607.1	Unknow	Unknow
NZ_CP065611.1	Unknow	Unknow
NZ_CP065613.1	Unknow	Unknow
NZ_CP065615.1	Unknow	Unknow
NZ_CP065619.1	Unknow	Unknow
NZ_CP065970.1	Germany	Unknow
NZ_CP066032.1	Germany	Unknow
NZ_CP066144.1	China	Swine
NZ_CP066366.1	Unknow	Homo Sapiens
NZ_CP066748.1	USA	Unknow
NZ_CP066753.1	USA	Unknow
NZ_CP066756.1	USA	Unknow
NZ_CP066759.1	USA	Unknow
NZ_CP066806.1	China	Homo Sapiens
NZ_CP066836.1	USA	Gallus Gallus Domesticus
NZ_CP066839.1	USA	Gallus Gallus Domesticus
NZ_CP066844.1	China	Homo Sapiens
NZ_CP067232.1	Switzerland	Unknow
NZ_CP067235.1	Switzerland	Unknow
NZ_CP067241.1	Switzerland	Unknow
NZ_CP067245.1	Switzerland	Unknow
NZ_CP067250.1	Switzerland	Unknow
NZ_CP067265.1	Switzerland	Unknow
NZ_CP067274.1	Switzerland	Unknow
NZ_CP067299.1	Switzerland	Unknow
NZ_CP067303.1	Switzerland	Unknow
NZ_CP067307.1	Switzerland	Unknow
NZ_CP067311.1	Switzerland	Unknow
NZ_CP067342.1	China	Chicken
NZ_CP067399.1	China	Bovine
NZ_CP067994.1	Canada	Unknow
NZ_CP068035.1	China	Swine
NZ_CP068041.1	China	Bovine
NZ_CP068155.1	Germany	Unknow
NZ_CP068279.1	China	Unknow
NZ_CP068281.1	China	Unknow
NZ_CP068283.1	China	Unknow
NZ_CP068394.1	Belarus	Unknow
NZ_CP068591.1	Laos	Gallus Gallus
NZ_CP068706.1	China	Unknow
NZ_CP068795.1	Netherlands	Homo Sapiens
NZ_CP068796.1	Netherlands	Homo Sapiens
NZ_CP068799.1	Netherlands	Homo Sapiens
NZ_CP068800.1	Netherlands	Homo Sapiens
NZ_CP068801.1	Netherlands	Homo Sapiens
NZ_CP068802.1	Netherlands	Homo Sapiens
NZ_CP068803.1	Netherlands	Homo Sapiens
NZ_CP068804.1	Netherlands	Homo Sapiens
NZ_CP068805.1	Netherlands	Homo Sapiens
NZ_CP068806.1	Netherlands	Homo Sapiens
NZ_CP068807.1	Netherlands	Homo Sapiens
NZ_CP068808.1	Netherlands	Homo Sapiens
NZ_CP068809.1	Netherlands	Homo Sapiens
NZ_CP068810.1	Netherlands	Homo Sapiens
NZ_CP068811.1	Netherlands	Homo Sapiens
NZ_CP068812.1	Netherlands	Homo Sapiens
NZ_CP068813.1	Netherlands	Homo Sapiens
NZ_CP068814.1	Netherlands	Homo Sapiens
NZ_CP068815.1	Netherlands	Homo Sapiens
NZ_CP068816.1	Netherlands	Homo Sapiens
NZ_CP068817.1	Netherlands	Homo Sapiens
NZ_CP068818.1	Netherlands	Homo Sapiens
NZ_CP068819.1	Netherlands	Homo Sapiens
NZ_CP068820.1	Netherlands	Homo Sapiens
NZ_CP068821.1	Netherlands	Homo Sapiens
NZ_CP068822.1	Netherlands	Homo Sapiens
NZ_CP068823.1	Netherlands	Homo Sapiens
NZ_CP068824.1	Netherlands	Homo Sapiens
NZ_CP068825.1	Netherlands	Homo Sapiens
NZ_CP068826.1	Netherlands	Homo Sapiens
NZ_CP068827.1	Netherlands	Homo Sapiens
NZ_CP068828.1	Netherlands	Homo Sapiens
NZ_CP068829.1	Netherlands	Homo Sapiens
NZ_CP068830.1	Netherlands	Homo Sapiens
NZ_CP068995.1	Netherlands	Homo Sapiens
NZ_CP069132.1	Canada	Unknow
NZ_CP069133.1	Canada	Unknow
NZ_CP069134.1	Canada	Unknow
NZ_CP069386.1	China	Unknow
NZ_CP069438.1	USA	Homo Sapiens
NZ_CP069441.1	USA	Homo Sapiens
NZ_CP069445.1	USA	Homo Sapiens
NZ_CP069447.1	USA	Homo Sapiens
NZ_CP069451.1	USA	Homo Sapiens
NZ_CP069453.1	USA	Homo Sapiens
NZ_CP069459.1	USA	Homo Sapiens
NZ_CP069480.1	USA	Homo Sapiens
NZ_CP069488.1	USA	Homo Sapiens
NZ_CP069500.1	USA	Homo Sapiens
NZ_CP069501.1	USA	Homo Sapiens
NZ_CP069517.1	USA	Homo Sapiens
NZ_CP069522.1	USA	Homo Sapiens
NZ_CP069528.1	USA	Homo Sapiens
NZ_CP069542.1	USA	Homo Sapiens
NZ_CP069549.1	USA	Homo Sapiens
NZ_CP069559.1	USA	Homo Sapiens
NZ_CP069571.1	USA	Homo Sapiens
NZ_CP069583.1	USA	Homo Sapiens
NZ_CP069589.1	USA	Homo Sapiens
NZ_CP069621.1	USA	Unknow
NZ_CP069624.1	USA	Unknow
NZ_CP069627.1	USA	Unknow
NZ_CP069630.1	USA	Unknow
NZ_CP069633.1	USA	Unknow
NZ_CP069636.1	USA	Unknow
NZ_CP069639.1	USA	Unknow
NZ_CP069642.1	USA	Unknow
NZ_CP069646.1	Poland	Homo Sapiens
NZ_CP069657.1	Poland	Homo Sapiens
NZ_CP069666.1	Poland	Homo Sapiens
NZ_CP069677.1	Poland	Homo Sapiens
NZ_CP069692.1	Poland	Homo Sapiens
NZ_CP069707.1	China	Swine
NZ_CP069709.1	China	Swine
NZ_CP069710.1	China	Swine
NZ_CP069712.1	China	Swine
NZ_CP069865.1	USA	Homo Sapiens
NZ_CP069882.1	USA	Homo Sapiens
NZ_CP069890.1	USA	Homo Sapiens
NZ_CP069893.1	USA	Homo Sapiens
NZ_CP069935.1	USA	Homo Sapiens
NZ_CP069945.1	USA	Homo Sapiens
NZ_CP069957.1	USA	Homo Sapiens
NZ_CP069973.1	USA	Homo Sapiens
NZ_CP069978.1	USA	Homo Sapiens
NZ_CP069980.1	USA	Homo Sapiens
NZ_CP069990.1	USA	Homo Sapiens
NZ_CP069996.1	USA	Homo Sapiens
NZ_CP070007.1	USA	Homo Sapiens
NZ_CP070026.1	USA	Homo Sapiens
NZ_CP070041.1	USA	Homo Sapiens
NZ_CP070045.1	USA	Homo Sapiens
NZ_CP070048.1	USA	Homo Sapiens
NZ_CP070063.1	USA	Homo Sapiens
NZ_CP070066.1	USA	Homo Sapiens
NZ_CP070071.1	USA	Homo Sapiens
NZ_CP070077.1	USA	Homo Sapiens
NZ_CP070098.1	USA	Homo Sapiens
NZ_CP070103.1	USA	Homo Sapiens
NZ_CP070111.1	USA	Homo Sapiens
NZ_CP070115.1	USA	Homo Sapiens
NZ_CP070124.1	USA	Homo Sapiens
NZ_CP070134.1	USA	Homo Sapiens
NZ_CP070148.1	USA	Homo Sapiens
NZ_CP070152.1	USA	Homo Sapiens
NZ_CP070157.1	USA	Homo Sapiens
NZ_CP070162.1	USA	Homo Sapiens
NZ_CP070170.1	USA	Homo Sapiens
NZ_CP070227.1	Unknow	Unknow
NZ_CP070229.1	South Korea	Homo Sapiens
NZ_CP070232.1	China	Turkey
NZ_CP070279.1	Unknow	Unknow
NZ_CP070280.1	Unknow	Unknow
NZ_CP070593.1	Czech Republic	Homo Sapiens
NZ_CP070902.1	Singapore	Homo Sapiens
NZ_CP070906.1	Singapore	Homo Sapiens
NZ_CP070914.1	Singapore	Homo Sapiens
NZ_CP070920.1	Singapore	Homo Sapiens
NZ_CP070930.1	Singapore	Homo Sapiens
NZ_CP070962.1	USA	Unknow
NZ_CP071050.1	Russia	Milvus Migrans
NZ_CP071073.1	Switzerland	Homo Sapiens
NZ_CP071375.1	China	Fish
NZ_CP071436.1	USA	Homo Sapiens
NZ_CP071439.1	USA	Homo Sapiens
NZ_CP071441.1	USA	Homo Sapiens
NZ_CP071521.1	China	Unknow
NZ_CP071522.1	Japan	Homo Sapiens
NZ_CP071954.1	New Zealand	Unknow
NZ_CP072054.1	Unknow	Unknow
NZ_CP072204.1	China	Unknow
NZ_CP072322.1	Germany	Homo Sapiens
NZ_CP072539.1	Canada	Unknow
NZ_CP072661.1	USA	Unknow
NZ_CP072662.1	USA	Unknow
NZ_CP072663.1	USA	Unknow
NZ_CP072784.1	Unknow	Unknow
NZ_CP072785.1	Unknow	Unknow
NZ_CP072786.1	Unknow	Unknow
NZ_CP072787.1	Unknow	Murine
NZ_CP072802.1	Pakistan	Homo Sapiens
NZ_CP072858.1	Brazil	Homo Sapiens
NZ_CP072942.1	USA	Mouse
NZ_CP072976.1	China	Homo Sapiens
NZ_CP072980.1	China	Homo Sapiens
NZ_CP072986.1	Canada	Unknow
NZ_CP073360.1	China	Unknow
NZ_CP073589.1	South Korea	Unknow
NZ_CP073621.1	Australia	Chroicocephalus Novaehollandiae
NZ_CP073624.1	Canada	Unknow
NZ_CP073718.1	Canada	Unknow
NZ_CP073719.1	Canada	Unknow
NZ_CP073768.1	China	Unknow
NZ_CP074120.1	China	Unknow
NZ_CP074407.1	USA	Mus Musculus
NZ_CP074576.1	China	Chicken
NZ_CP074701.1	Germany	Homo Sapiens
NZ_CP075061.1	China	Swine
NZ_CP075062.1	China	Swine
NZ_CP075374.1	China	Unknow
NZ_CP075462.1	China	Swine
NZ_CP075465.1	China	Swine
NZ_CP075469.1	China	Swine
NZ_CP075472.1	China	Swine
NZ_CP075474.1	China	Swine
NZ_CP075477.1	China	Swine
NZ_CP075480.1	China	Swine
NZ_CP075484.1	China	Swine
NZ_CP075487.1	China	Swine
NZ_CP075627.1	Switzerland	Homo Sapiens
NZ_CP075632.1	Switzerland	Homo Sapiens
NZ_CP075640.1	Switzerland	Homo Sapiens
NZ_CP075649.1	Switzerland	Homo Sapiens
NZ_CP075652.1	Switzerland	Homo Sapiens
NZ_CP075663.1	Switzerland	Homo Sapiens
NZ_CP075665.1	Switzerland	Homo Sapiens
NZ_CP075697.1	Switzerland	Homo Sapiens
NZ_CP075852.1	Switzerland	Homo Sapiens
NZ_CP076123.1	Unknow	Homo Sapiens
NZ_CP076230.1	Argentina	Unknow
NZ_CP076232.1	Argentina	Unknow
NZ_CP076235.1	Argentina	Unknow
NZ_CP076237.1	Argentina	Unknow
NZ_CP076241.1	Argentina	Unknow
NZ_CP076243.1	Argentina	Unknow
NZ_CP076245.1	Argentina	Unknow
NZ_CP076301.1	Germany	Homo Sapiens
NZ_CP076305.1	Germany	Homo Sapiens
NZ_CP076318.1	Germany	Homo Sapiens
NZ_CP076344.1	Switzerland	Unknow
NZ_CP076404.1	USA	Unknow
NZ_CP076470.1	USA	Unknow
NZ_CP076527.1	Switzerland	Homo Sapiens
NZ_CP076645.1	China	Mus Musculus
NZ_CP076646.1	China	Duck
NZ_CP076654.1	China	Duck
NZ_CP076687.1	United Kingdom	Homo Sapiens
NZ_CP076689.1	United Kingdom	Homo Sapiens
NZ_CP076693.1	Australia	Homo Sapiens
NZ_CP076697.1	United Kingdom	Homo Sapiens
NZ_CP076704.1	Canada	Unknow
NZ_CP076706.1	Canada	Unknow
NZ_CP076709.1	Canada	Unknow
NZ_CP076714.1	Canada	Homo Sapiens
NZ_CP077646.1	China	Homo Sapiens
NZ_CP077649.1	China	Homo Sapiens
NZ_CP077969.1	Germany	Unknow
NZ_CP078137.1	China	Unknow
NZ_CP078556.1	Thailand	Unknow
NZ_CP078557.1	Thailand	Unknow
NZ_CP078558.1	Thailand	Unknow
NZ_CP078566.1	Thailand	Unknow
NZ_CP078571.1	Thailand	Unknow
NZ_CP078572.1	Thailand	Unknow
NZ_CP078575.1	Thailand	Unknow
NZ_CP078581.1	Thailand	Unknow
NZ_CP078585.1	Thailand	Unknow
NZ_CP078588.1	Thailand	Unknow
NZ_CP078589.1	Thailand	Unknow
NZ_CP078591.1	Thailand	Unknow
NZ_CP079747.1	China	Unknow
NZ_CP079991.1	United Kingdom	Unknow
NZ_CP079992.1	United Kingdom	Unknow
NZ_CP079993.1	USA	Unknow
NZ_CP080116.1	Kenya	Dog
NZ_CP080117.1	Czech Republic	Unknow
NZ_CP080118.1	Czech Republic	Homo Sapiens
NZ_CP080119.1	Czech Republic	Homo Sapiens
NZ_CP080120.1	Czech Republic	Homo Sapiens
NZ_CP080121.1	Pakistan	Unknow
NZ_CP080126.1	Pakistan	Unknow
NZ_CP080133.1	Pakistan	Unknow
NZ_CP080139.1	Pakistan	Unknow
NZ_CP080146.1	Pakistan	Unknow
NZ_CP080155.1	Pakistan	Unknow
NZ_CP080163.1	Pakistan	Unknow
NZ_CP080172.1	Pakistan	Unknow
NZ_CP080223.1	France	Swine
NZ_CP080233.1	France	Swine
NZ_CP080235.1	France	Swine
NZ_CP080246.1	Unknow	Homo Sapiens
NZ_CP080253.1	China	Unknow
NZ_CP080255.1	China	Unknow
NZ_CP080260.1	China	Unknow
NZ_CP080370.1	Pakistan	Homo Sapiens
NZ_CP080620.1	Unknow	Unknow
NZ_CP081007.1	Unknow	Unknow
NZ_CP081008.1	Unknow	Unknow
NZ_CP081009.1	Unknow	Unknow
NZ_CP081010.1	China	Unknow
NZ_CP081192.1	China	Homo Sapiens
NZ_CP081306.1	Ghana	Homo Sapiens
NZ_CP081489.1	Unknow	Unknow
NZ_CP081677.1	Canada	Unknow
NZ_CP081684.1	Canada	Unknow
NZ_CP081690.1	Canada	Unknow
NZ_CP081698.1	Canada	Unknow
NZ_CP081701.1	Canada	Unknow
NZ_CP081706.1	Canada	Unknow
NZ_CP081711.1	Canada	Unknow
NZ_CP081713.1	Canada	Unknow
NZ_CP081719.1	Canada	Unknow
NZ_CP081724.1	Canada	Unknow
NZ_CP081729.1	Canada	Unknow
NZ_CP081736.1	Canada	Unknow
NZ_CP081742.1	Canada	Unknow
NZ_CP081748.1	Canada	Unknow
NZ_CP081755.1	Canada	Unknow
NZ_CP081762.1	Canada	Unknow
NZ_CP081767.1	Canada	Unknow
NZ_CP081774.1	Canada	Unknow
NZ_CP081782.1	Canada	Unknow
NZ_CP081791.1	Canada	Unknow
NZ_CP081796.1	Canada	Unknow
NZ_CP081805.1	Canada	Unknow
NZ_CP081881.1	China	Unknow
NZ_CP082120.1	Tanzania	Homo Sapiens
NZ_CP082127.1	Tanzania	Homo Sapiens
NZ_CP082129.1	Tanzania	Homo Sapiens
NZ_CP082349.1	China: Hong Kong	Unknow
NZ_CP082355.1	China: Hong Kong	Unknow
NZ_CP082357.1	China: Hong Kong	Unknow
NZ_CP082771.1	USA	Homo Sapiens
NZ_CP082772.1	USA	Homo Sapiens
NZ_CP082773.1	USA	Homo Sapiens
NZ_CP082774.1	USA	Homo Sapiens
NZ_CP082775.1	USA	Homo Sapiens
NZ_CP082776.1	USA	Homo Sapiens
NZ_CP082777.1	USA	Homo Sapiens
NZ_CP082824.1	Kazakhstan	Homo Sapiens
NZ_CP082827.1	Kazakhstan	Homo Sapiens
NZ_CP082831.1	Kazakhstan	Homo Sapiens
NZ_CP082949.1	Germany	Homo Sapiens
NZ_CP083263.1	China	Unknow
NZ_CP083273.1	Unknow	Unknow
NZ_CP083274.1	Unknow	Unknow
NZ_CP083410.1	Australia	Unknow
NZ_CP083419.1	Canada	Homo Sapiens
NZ_CP083478.1	China: Taiwan	Homo Sapiens
NZ_CP083481.1	China: Taiwan	Homo Sapiens
NZ_CP083492.1	China: Taiwan	Homo Sapiens
[truncated: 291 more rows]
